# Supplementary material for: Aegilops tauschii genome assembly v6.0 with improved sequence contiguity differentiates assembly errors from genuine differences with the D subgenome of Chinese Spring wheat assembly IWGSC RefSeq v2.1
Source: G3 (Bethesda). 2025 Mar 7;15(5):jkaf042. doi: 10.1093/g3journal/jkaf042 (PMC12060248; doi:10.1093/g3journal/jkaf042)
Supplement: jkaf042_Supplementary_Data [file jkaf042_supplementary_data.xlsx]

## Sheet: Orthology database
Table S1. Collinearity of the Aet v6.0 and Chinese Spring D-subgenome IWGSC v2.1 pseudomolecules, structural differences between the two assemblies, and putative orthologous/paralogous genes in the two genome sequences							CS v2.1 gene (top1)
Ser. No.	Aet v6 New ID	Gene confidence	Chr	Query start	Query end	Aet v6 CDS length	CS v2.1 gene (top1)	CS pseudomol.	Identity (%)	Match	CS v2.1 gene length	Start	End	CS v2.1 gene (top2)	Pseudomol.	Identity (%)	Match	CS v2.1 gene length	Start	End	CS v2.1 gene (top3)	Pseudomol.	Identity (%)	Match	CS v2.1 gene length	Start	End
1	AET1D6G0000100.1	HC	1D	33563	34925	1080	TraesCS6D03G0830600.1	6D	95.833	1080	1071	473352843	473354276
2	AET1D6G0000200.1	HC	1D	44422	46320	1899	TraesCS6D03G0002900.1	6D	95.41	1133	1161	421647	422807	TraesCS5D03G0604700.1	5D	80.664	1898	3150	371918735	371922750	TraesCS7D03G0046600LC.1	7D	80.909	1849	3099	9516675	9519854
3	AET1D6G0000100LC.1	LC	1D	46405	47673	1101	TraesCS6D03G0002800.2	6D	93.726	781	1455	419600	421134	TraesCS5D03G0604700.1	5D	91.111	765	3150	371918735	371922750	TraesCS7D03G0046600LC.1	7D	87.805	779	3099	9516675	9519854
4	AET1D6G0000300.1	HC	1D	144790	145569	426	TraesCS1D03G0000100.1	1D	100	426	426	20638	21773	TraesCS1D03G0000200LC.1	1D	100	172	396	20643	21563
5	AET1D6G0000400.1	HC	1D	155594	158537	1431	TraesCS1D03G0000400.3	1D	99.791	1434	1434	31231	35151	TraesCS4D03G0414400LC.1	4D	100	36	738	289294688	289329209
6	AET1D6G0000500.1	HC	1D	159894	162935	1137	TraesCS1D03G0000500.1	1D	100	1137	1137	35595	39094
7	AET1D6G0000600.1	HC	1D	166156	173322	2247	TraesCS1D03G0000600.2	1D	100	2155	2265	42073	48998	TraesCS7D03G1073900LC.1	7D	88.204	763	1767	573887552	573902226	TraesCS6D03G0062400LC.1	6D	94.697	132	300	13660547	13662096
8	AET1D6G0000200LC.1	LC	1D	173686	174492	807	TraesCS1D03G0000700LC.1	1D	100	807	807	49603	50569
9	AET1D6G0000700.1	HC	1D	180264	181435	384	TraesCS1D03G0000800.2	1D	99.225	387	387	55880	57669
10	AET1D6G0000300LC.1	LC	1D	183267	183803	537	TraesCS1D03G0000900LC.1	1D	100	225	345	59498	59842
11	AET1D6G0000800.1	HC	1D	188020	190245	1167	TraesCS1D03G0001000.1	1D	100	1167	1971	62405	66535
12	AET1D6G0000900.1	HC	1D	191476	194026	1389	TraesCS1D03G0001100.1	1D	99.64	1389	1386	66949	69971
13	AET1D6G0000400LC.1	LC	1D	196543	197106	564	TraesCS1D03G0001200LC.1	1D	100	546	546	72461	73006	TraesCS4D03G0725600LC.1	4D	96.825	378	765	477171024	477171788	TraesCS5D03G0899800LC.1	5D	87.477	543	582	472285862	472286443
14	AET1D6G0001000.1	HC	1D	197162	200121	1581	TraesCS1D03G0001300.1	1D	100	1581	1581	73080	76040	TraesCS1D03G0001400.1	1D	93.897	1573	1599	78627	81289	TraesCS3D03G0543500.1	3D	86.48	1568	1572	317239815	317242867
15	AET1D6G0001100.1	HC	1D	202890	205338	1599	TraesCS1D03G0001400.1	1D	99.75	1599	1599	78627	81289	TraesCS1D03G0001300.1	1D	93.77	1573	1581	73080	76040	TraesCS3D03G0543500.1	3D	85.385	1560	1572	317239815	317242867
16	AET1D6G0001200.1	HC	1D	217156	222310	3693	TraesCS1D03G0001500.2	1D	100	3309	3801	92927	98829
17	AET1D6G0001300.1	HC	1D	241910	244557	1371	TraesCS1D03G0001600.1	1D	100	1371	1371	117511	120788	TraesCS3D03G0598200.1	3D	89.939	328	1014	358498539	358503425	TraesCS1D03G0866400.1	1D	80.769	312	1020	452615549	452619853
18	AET1D6G0001400.1	HC	1D	255262	258255	1857	TraesCS4D03G0600100LC.1	4D	97.254	1056	1413	418691633	418693786	TraesCS5D03G0053300LC.1	5D	95.243	1009	1140	16338153	16339786	TraesCS2D03G0043000LC.1	2D	98.9	727	1125	10149417	10151096
19	AET1D6G0001500.1	HC	1D	262085	262692	459	TraesCS7D03G1242500.1	7D	98.257	459	459	625019524	625020132	TraesCS7D03G1222600.1	7D	98.257	459	459	619036823	619037430	TraesCS7D03G0075300.1	7D	98.257	459	459	17887941	17888548
20	AET1D6G0001600.1	HC	1D	296382	306996	4005	TraesCS1D03G0001800.5	1D	100	4005	4191	171475	183229	TraesCS3D03G0005400.1	3D	81.128	1330	4140	1281513	1290345
21	AET1D6G0000500LC.1	LC	1D	465163	469100	1941	TraesCS1D03G0001900LC.1	1D	100	1872	1872	342141	346009	TraesCS5D03G1175000.3	5D	73.027	697	2412	554824719	554855218
22	AET1D6G0001700.1	HC	1D	510146	513268	2445	TraesCS1D03G0002300.1	1D	99.509	2445	2799	387049	399494	TraesCS7D03G1137600.1	7D	77.486	1066	2703	593208993	593212548	TraesCS6D03G0095300.1	6D	74.712	1388	2762	22139236	22143990
23	AET1D6G0001800.1	HC	1D	532892	533857	966	TraesCS1D03G0002400.1	1D	99.275	966	1056	409650	411707	TraesCS6D03G0022800.1	6D	88.453	944	2232	4363458	4366232	TraesCS4D03G0070500.1	4D	87.736	954	2130	20177633	20187824
24	AET1D6G0001900.1	HC	1D	536417	540108	1623	TraesCS1D03G0002600.1	1D	98.891	1623	1611	418798	422767	TraesCS7D03G1052600LC.1	7D	92.12	736	834	565418809	565420125	TraesCS2D03G0026700LC.1	2D	92.997	357	387	6923481	6924127
25	AET1D6G0002000.1	HC	1D	542952	544929	1632	TraesCS1D03G0003900.1	1D	89.035	1596	2265	715245	719435	TraesCS1D03G0004700.1	1D	91.109	1001	1008	885654	889258	TraesCS1D03G0061000.1	1D	80.14	1425	2832	12937758	12942631
26	AET1D6G0000600LC.1	LC	1D	553858	554415	558	TraesCS7D03G1144500LC.1	7D	95.164	517	1482	596057754	596059235	TraesCS7D03G0353600LC.1	7D	93.282	521	2982	108236518	108239499	TraesCS1D03G0696600LC.1	1D	93.79	467	1299	391618646	391619944
27	AET1D6G0000700LC.1	LC	1D	577165	577695	531	TraesCS1D03G0003100LC.1	1D	98.87	531	528	464136	464663
28	AET1D6G0002100.1	HC	1D	578068	579303	1236	TraesCS1D03G0003200.1	1D	100	1119	1119	465036	466154	TraesCS7D03G1031300.1	7D	77.178	1148	2037	556710227	556712586	TraesCS7D03G1030600.1	7D	75.334	1123	2112	556534541	556536855
29	AET1D6G0000800LC.1	LC	1D	642846	643604	759	TraesCS5D03G0772200LC.1	5D	94.203	759	891	434721343	434722233	TraesCS3D03G0161100LC.1	3D	93.733	750	750	41214869	41215618	TraesCS4D03G0598700LC.1	4D	94.243	469	603	418381152	418381754
30	AET1D6G0002200.1	HC	1D	646862	648196	1335	TraesCS2D03G0044500.1	2D	80.846	1206	1371	10380553	10382346	TraesCS2D03G0097600.1	2D	80.782	1176	1359	20356197	20357555
31	AET1D6G0002300.1	HC	1D	652606	653956	1212	TraesCS2D03G0045100.1	2D	84.81	1185	1203	10534333	10536045	TraesCS3D03G1105100.1	3D	84.158	1193	1206	592224883	592226438	TraesCS2D03G0097500.1	2D	83.99	1193	1206	20344007	20345309
32	AET1D6G0002400.1	HC	1D	676125	679481	1341	TraesCS5D03G0509300.2	5D	85.926	1350	1548	329368803	329371570	TraesCS5D03G0509500.1	5D	85.037	1350	1548	329389575	329391973	TraesCS5D03G0509400.1	5D	87.671	876	1059	329369481	329371261
33	AET1D6G0000900LC.1	LC	1D	687305	688736	339	TraesCS1D03G0003300.1	1D	96.755	339	936	588197	590502
34	AET1D6G0001000LC.1	LC	1D	690642	691163	522	TraesCS1D03G0003300.1	1D	93.699	492	936	588197	590502	TraesCS5D03G0833000.1	5D	82.49	257	963	448525849	448528173	TraesCS5D03G0154800LC.1	5D	100	28	2403	59416801	59423476
35	AET1D6G0001100LC.1	LC	1D	805550	807007	339	TraesCS1D03G0003300.1	1D	100	339	936	588197	590502
36	AET1D6G0002500.1	HC	1D	807068	807604	537	TraesCS1D03G0003300.1	1D	100	535	936	588197	590502	TraesCS5D03G0833000.1	5D	82.007	289	963	448525849	448528173
37	AET1D6G0002600.1	HC	1D	888523	889163	312	TraesCS1D03G0003500.1	1D	100	312	312	670994	672152	TraesCS5D03G0074500LC.1	5D	85.294	204	201	28177248	28177649
38	AET1D6G0001200LC.1	LC	1D	901113	904657	849	TraesCS1D03G0003600.1	1D	100	834	1143	683590	686755	TraesCS1D03G0002800.1	1D	89.26	838	2871	432621	439371
39	AET1D6G0002700.1	HC	1D	932764	935337	2265	TraesCS1D03G0003900.1	1D	99.912	2265	2265	715245	719435	TraesCS1D03G0061000.1	1D	78.291	2294	2832	12937758	12942631	TraesCS1D03G0004700.1	1D	89.563	1006	1008	885654	889258
40	AET1D6G0001300LC.1	LC	1D	935419	935953
41	AET1D6G0001400LC.1	LC	1D	951842	952375	534	TraesCS1D03G0004100LC.1	1D	100	534	534	734488	735021
42	AET1D6G0002800.1	HC	1D	988087	988767	681	TraesCS1D03G0004300.1	1D	100	681	681	770686	771560
43	AET1D6G0002900.1	HC	1D	1093728	1094399	672	TraesCS1D03G0004400LC.1	1D	100	672	672	882029	882700
44	AET1D6G0001500LC.1	LC	1D	1094632	1095171	540	TraesCS1D03G0004500LC.1	1D	100	540	540	882933	883472	TraesCS6D03G0788100LC.1	6D	94.556	349	717	460897650	460898366	TraesCS1D03G0094000LC.1	1D	89.669	242	897	27019821	27020717
45	AET1D6G0001600LC.1	LC	1D	1095287	1095883	597	TraesCS1D03G0004600LC.1	1D	100	597	597	883588	884184	TraesCS2D03G0476100LC.1	2D	94.527	402	402	194501128	194501529	TraesCS1D03G0094000LC.1	1D	87.175	538	897	27019821	27020717
46	AET1D6G0001700LC.1	LC	1D	1098885	1100838	1341	TraesCS1D03G0004700.1	1D	99.885	870	1008	885654	889258	TraesCS1D03G0003900.1	1D	89.158	867	2265	715245	719435	TraesCS3D03G1047100.1	3D	73.196	776	1521	577861174	577862960
47	AET1D6G0003000.1	HC	1D	1111478	1112373	810	TraesCS5D03G0105000LC.1	5D	96.42	810	810	42065340	42066235	TraesCS2D03G0294200.1	2D	94.938	810	807	84567086	84567978	TraesCS4D03G0433700LC.1	4D	94.328	811	810	303338372	303339267
48	AET1D6G0003100.1	HC	1D	1338028	1338648	621	TraesCS1D03G0002400.1	1D	95.169	621	1056	409650	411707	TraesCS6D03G0007500.1	6D	86.268	619	2109	1479620	1482804	TraesCS6D03G0007100LC.1	6D	85.971	613	612	1411684	1412295
49	AET1D6G0001800LC.1	LC	1D	1338937	1341086	1143	TraesCS1D03G0002400.1	1D	96.528	144	1056	409650	411707	TraesCS6D03G0003800.1	6D	83.004	253	2118	598333	601573	TraesCS6D03G0906900.1	6D	71.607	560	2226	489639355	489643528
50	AET1D6G0001900LC.1	LC	1D	1419953	1420513
51	AET1D6G0002000LC.1	LC	1D	1420631	1422040	1410	TraesCS1D03G0002900.1	1D	80.14	856	1677	444052	448470	TraesCS7D03G0084900.1	7D	73.894	1402	3099	19798248	19801926	TraesCS3D03G0981500LC.1	3D	85.465	172	492	556412818	556413629
52	AET1D6G0002100LC.1	LC	1D	1437857	1446459
53	AET1D6G0003200.1	HC	1D	1446557	1454816	855	TraesCS4D03G0729600.1	4D	80.186	858	1056	478014561	478017217
54	AET1D6G0003300.1	HC	1D	1468157	1468689	402	TraesCS4D03G0112800.1	4D	99.254	402	402	37160252	37160771	TraesCS3D03G0095800.1	3D	98.756	402	402	21260500	21261032	TraesCS2D03G1057800.1	2D	98.756	402	402	579899514	579900032
55	AET1D6G0002200LC.1	LC	1D	1549132	1549686	555	TraesCS1D03G0003600.1	1D	89.981	539	1143	683590	686755	TraesCS1D03G0002800.1	1D	89.483	542	2871	432621	439371	TraesCS2D03G1285500.1	2D	78.22	427	759	644261936	644262721
56	AET1D6G0002300LC.1	LC	1D	1587695	1588342	648	TraesCS5D03G0910000LC.1	5D	96.215	634	1395	477355785	477357260	TraesCS7D03G0345000LC.1	7D	95.525	648	1791	104216706	104218496	TraesCS4D03G0550800LC.1	4D	95.483	642	1209	386952781	386953989
57	AET1D6G0002400LC.1	LC	1D	1588490	1589503	1014	TraesCS7D03G0345000LC.1	7D	95.065	993	1791	104216706	104218496	TraesCS2D03G1042100LC.1	2D	94.17	1012	1104	575180084	575181187	TraesCS2D03G1081600LC.1	2D	95.517	870	1506	588700319	588701980
58	AET1D6G0003400.1	HC	1D	1592722	1594164	1443	TraesCS7D03G1193500.1	7D	79.563	641	1647	612852092	612853943	TraesCS5D03G0212200.1	5D	79.348	644	1578	93938262	93939839	TraesCS7D03G1189400.1	7D	77.658	555	1173	610458809	610459990
59	AET1D6G0003500.1	HC	1D	1615771	1616550
60	AET1D6G0003600.1	HC	1D	1624095	1627076	2982	TraesCS2D03G0190800.1	2D	97.783	1398	1398	46014295	46015692	TraesCS1D03G1034900.1	1D	71.047	1423	2109	494465977	494468774	TraesCS1D03G1035300LC.1	1D	82.558	172	336	494495213	494495548
61	AET1D6G0002500LC.1	LC	1D	1632758	1633258	501	TraesCS7D03G0050800LC.1	7D	84.233	463	858	10652856	10653713	TraesCS2D03G0575900LC.1	2D	81.799	467	459	301081728	301082186
62	AET1D6G0002600LC.1	LC	1D	1652583	1653082	297	TraesCS7D03G0248200.1	7D	97.643	297	789	68234792	68235829	TraesCS2D03G0198500.1	2D	96.97	297	789	49376103	49377120	TraesCS3D03G1085000.1	3D	96.296	297	789	587263385	587264392
63	AET1D6G0002700LC.1	LC	1D	1693566	1695278	1713	TraesCS3D03G0995300.1	3D	83.023	1720	3381	561421860	561425328	TraesCS1D03G0008000.1	1D	82.462	1722	3387	2612463	2616304	TraesCS1D03G1046200.1	1D	84.244	952	3324	497734811	497738478
64	AET1D6G0002800LC.1	LC	1D	1695347	1696231	885	TraesCS3D03G0995300.1	3D	91.166	883	3381	561421860	561425328	TraesCS1D03G0008000.1	1D	89.367	884	3387	2612463	2616304	TraesCS1D03G0009400.1	1D	89.002	882	3357	2818068	2821589
65	AET1D6G0003700.1	HC	1D	1820993	1821367	375	TraesCS5D03G0648300.1	5D	97.6	375	375	387333482	387333856	TraesCS2D03G0513900.1	2D	97.6	375	375	241323685	241324059	TraesCS7D03G0285200.1	7D	96.8	375	375	80938618	80938992
66	AET1D6G0003800.1	HC	1D	1837288	1837662	375	TraesCS5D03G0648300.1	5D	97.6	375	375	387333482	387333856	TraesCS2D03G0513900.1	2D	97.6	375	375	241323685	241324059	TraesCS7D03G0285200.1	7D	96.8	375	375	80938618	80938992
67	AET1D6G0003900.1	HC	1D	1859174	1867800	4551	TraesCS7D03G0028800.1	7D	79.87	2300	4299	5866173	5874086	TraesCS7D03G0005900.1	7D	82.003	1478	4374	1812284	1819521	TraesCS2D03G1326600.1	2D	86.765	68	1746	652226061	652240864
68	AET1D6G0002900LC.1	LC	1D	1868233	1868583
69	AET1D6G0003000LC.1	LC	1D	1869697	1870184
70	AET1D6G0003100LC.1	LC	1D	1870416	1870748
71	AET1D6G0003200LC.1	LC	1D	1870946	1873112	1869	TraesCS1D03G0003900.1	1D	88.925	1869	2265	715245	719435	TraesCS1D03G0004700.1	1D	93.34	1006	1008	885654	889258	TraesCS1D03G0061000.1	1D	79.023	1821	2832	12937758	12942631
72	AET1D6G0004000.1	HC	1D	1890316	1893789	3342	TraesCS1D03G0002900.1	1D	85.919	1534	1677	444052	448470
73	AET1D6G0003300LC.1	LC	1D	1899389	1899712
74	AET1D6G0004100.1	HC	1D	1900294	1905916	2442	TraesCS1D03G0002800.1	1D	90.283	2192	2871	432621	439371	TraesCS1D03G0003600.1	1D	89.503	905	1143	683590	686755	TraesCS2D03G1287300.2	2D	75.993	1712	2607	644649202	644655438
75	AET1D6G0003400LC.1	LC	1D	1918884	1920377	1254	TraesCS6D03G0910000LC.1	6D	98.964	1255	1371	490542190	490543812	TraesCS3D03G0838900LC.1	3D	98.805	1255	1254	497521427	497522932	TraesCS1D03G0246700LC.1	1D	88.765	1255	1548	98881236	98883057
76	AET1D6G0003500LC.1	LC	1D	1966999	1971925	1809	TraesCS1D03G0002900.1	1D	78.484	739	1677	444052	448470	TraesCS7D03G0084900.1	7D	74.898	737	3099	19798248	19801926	TraesCS3D03G0960100.2	3D	72.917	576	2313	549327425	549334255
77	AET1D6G0003600LC.1	LC	1D	1971962	1972598	513	TraesCS6D03G0017300.1	6D	76.546	388	1887	3159367	3163246
78	AET1D6G0004200.1	HC	1D	1982393	1986276	846	TraesCS7D03G0097200.1	7D	98.351	849	918	22571754	22575585	TraesCS5D03G0082800LC.1	5D	96.27	429	510	30962974	30963483	TraesCS2D03G0636200LC.1	2D	89.977	429	486	345706888	345709933
79	AET1D6G0003700LC.1	LC	1D	2014698	2015723	603	TraesCS7D03G0097000LC.1	7D	98.173	602	1731	22556618	22559967	TraesCS5D03G0082500LC.1	5D	98.003	601	3558	30948308	30956797	TraesCS2D03G0636000LC.1	2D	98.003	601	3891	345692626	345701036
80	AET1D6G0003800LC.1	LC	1D	2015932	2016745	486	TraesCS1D03G0190500.1	1D	98.354	486	1107	69409239	69411237	TraesCS2D03G0636000LC.1	2D	97.942	486	3891	345692626	345701036	TraesCS5D03G0738200.1	5D	97.737	486	1107	423119943	423121969
81	AET1D6G0004300.1	HC	1D	2050237	2051571	1023	TraesCS5D03G0927600.1	5D	85.406	1021	1026	484244586	484246256	TraesCS5D03G0926700.1	5D	84.66	1043	1095	483994619	483996596	TraesCS5D03G0927500.1	5D	85.464	798	1155	484122489	484123758
82	AET1D6G0004400.1	HC	1D	2177721	2179268	1548	TraesCS7D03G0902600.1	7D	79.973	1488	1533	499228162	499230021	TraesCS3D03G0033900.1	3D	76.775	1451	1515	6428865	6430477	TraesCS4D03G0844900.1	4D	86.9	687	687	512669844	512671204
83	AET1D6G0003900LC.1	LC	1D	2419512	2420342	831	TraesCS3D03G0837500.1	3D	86.145	664	1302	497266482	497268624
84	AET1D6G0004500.1	HC	1D	2467086	2467838	753	TraesCS6D03G0703900.1	6D	89.196	759	1410	431410667	431412632	TraesCS6D03G0703800.1	6D	89.196	759	1707	431410191	431413812
85	AET1D6G0004600.1	HC	1D	2668938	2670559	1533	TraesCS7D03G0820600.1	7D	87.443	1529	1545	448955593	448957553	TraesCS7D03G1200700.1	7D	83.19	1392	1536	614201458	614203088
86	AET1D6G0004000LC.1	LC	1D	2691451	2691854	402	TraesCS5D03G0980000LC.1	5D	95.739	399	2169	499916236	499918404	TraesCS4D03G0804700LC.1	4D	92.347	392	819	500638272	500639090	TraesCS7D03G1171600LC.1	7D	90.649	385	393	605013790	605014182
87	AET1D6G0004100LC.1	LC	1D	2726386	2727600	1215	TraesCS1D03G0005500LC.1	1D	88.785	749	1065	1297221	1305363
88	AET1D6G0004200LC.1	LC	1D	3047149	3047591	309	TraesCS1D03G0005300LC.1	1D	98.522	203	1041	1283213	1285213
89	AET1D6G0004300LC.1	LC	1D	3160191	3160820	630	TraesCS1D03G0005500LC.1	1D	95.375	627	1065	1297221	1305363
90	AET1D6G0004400LC.1	LC	1D	3170764	3170961	198	TraesCS7D03G0358100LC.1	7D	98.99	198	198	111229925	111232813	TraesCS2D03G1079700LC.1	2D	98.99	198	198	588397086	588397283	TraesCS6D03G0843400LC.1	6D	98.485	198	198	475976895	475977092
91	AET1D6G0004500LC.1	LC	1D	3565128	3565734	426	TraesCS6D03G0685300LC.1	6D	97.653	426	666	421872156	421873217	TraesCS2D03G0032500LC.1	2D	97.418	426	666	8557472	8558527	TraesCS6D03G0140600LC.1	6D	96.948	426	588	42949786	42950764
92	AET1D6G0004700.1	HC	1D	3764774	3773342	777	TraesCS1D03G0006000.1	1D	99.42	345	732	1869733	1878337	TraesCS2D03G0861700.1	2D	83.729	295	741	483379878	483384394
93	AET1D6G0004600LC.1	LC	1D	3940755	3941573
94	AET1D6G0004700LC.1	LC	1D	3948993	3949515	255	TraesCS1D03G0006100LC.1	1D	100	248	453	2053943	2054395	TraesCS4D03G0619800LC.1	4D	98.374	246	2468	428404888	428407719	TraesCS3D03G0460500LC.1	3D	98.374	246	489	237051121	237051609
95	AET1D6G0004800LC.1	LC	1D	3977527	3977865	339	TraesCS1D03G0006200LC.1	1D	99.705	339	339	2082247	2082585	TraesCS1D03G0747800LC.1	1D	93.548	341	381	412468602	412468982	TraesCS5D03G0660400LC.1	5D	93.919	148	1374	391100714	391103007
96	AET1D6G0004900LC.1	LC	1D	3979558	3979917	360	TraesCS5D03G0660400LC.1	5D	95.251	358	1374	391100714	391103007	TraesCS1D03G0748100LC.1	1D	90.558	233	306	412470711	412471016
97	AET1D6G0004800.1	HC	1D	3982379	3983524
98	AET1D6G0004900.1	HC	1D	4119187	4119616	339	TraesCS1D03G0006800.1	1D	98.23	339	375	2215187	2215661	TraesCS3D03G1049500LC.1	3D	93.204	206	285	578243398	578243780
99	AET1D6G0005000LC.1	LC	1D	4131789	4133455	693	TraesCS1D03G0006900.1	1D	99.856	693	828	2225968	2228621	TraesCS1D03G0007100LC.1	1D	93.913	690	975	2320960	2324040	TraesCS1D03G0009100.1	1D	89.899	693	933	2796340	2799441
100	AET1D6G0005000.1	HC	1D	4195521	4196755	750	TraesCS4D03G0232300LC.1	4D	95.225	733	732	97794905	97795844	TraesCS1D03G0760300.1	1D	94.259	749	1197	416874602	416876748	TraesCS2D03G1216900.1	2D	93.891	753	810	627249808	627251106
101	AET1D6G0005100.1	HC	1D	4225316	4228424	1002	TraesCS1D03G0007100LC.1	1D	99.897	975	975	2320960	2324040	TraesCS1D03G0006900.1	1D	93.72	828	828	2225968	2228621	TraesCS1D03G0009100.1	1D	89.809	942	933	2796340	2799441
102	AET1D6G0005100LC.1	LC	1D	4234575	4234868	294	TraesCS1D03G0007200LC.1	1D	95.455	264	252	2330225	2330476
103	AET1D6G0005200LC.1	LC	1D	4246701	4247090
104	AET1D6G0005200.1	HC	1D	4251213	4251491
105	AET1D6G0005300LC.1	LC	1D	4259170	4259731
106	AET1D6G0005300.1	HC	1D	4306012	4306230	219	TraesCS1D03G0007900.1	1D	98.63	219	933	2605425	2608487	TraesCS1D03G0009100.1	1D	96.347	219	933	2796340	2799441	TraesCS1D03G0007100LC.1	1D	89.796	196	975	2320960	2324040
107	AET1D6G0005400LC.1	LC	1D	4309013	4309267	255	TraesCS1D03G0007400LC.1	1D	98.824	255	723	2507788	2511051	TraesCS1D03G1046200.1	1D	94.094	254	3324	497734811	497738478	TraesCS3D03G0995300.1	3D	92.126	254	3381	561421860	561425328
108	AET1D6G0005500LC.1	LC	1D	4321101	4321942	750	TraesCS1D03G0008000.1	1D	94.533	750	3387	2612463	2616304	TraesCS1D03G1046200.1	1D	91.643	718	3324	497734811	497738478	TraesCS3D03G0995300.1	3D	90.336	714	3381	561421860	561425328
109	AET1D6G0005400.1	HC	1D	4358343	4373842	3258	TraesCS1D03G0002900.1	1D	74.253	1239	1677	444052	448470
110	AET1D6G0005600LC.1	LC	1D	4399665	4399994	330	TraesCS1D03G1046200.1	1D	91.212	330	3324	497734811	497738478	TraesCS3D03G0995300.1	3D	88.182	330	3381	561421860	561425328	TraesCS1D03G0008000.1	1D	87.879	330	3387	2612463	2616304
111	AET1D6G0005700LC.1	LC	1D	4400787	4402273	1395	TraesCS1D03G0008000.1	1D	91.756	1395	3387	2612463	2616304	TraesCS1D03G0007600.1	1D	91.455	1381	2592	2536433	2539112	TraesCS1D03G1046200.1	1D	90.639	1378	3324	497734811	497738478
112	AET1D6G0005500.1	HC	1D	4403630	4406513	699	TraesCS1D03G0008100.1	1D	99.285	699	699	2617136	2620159	TraesCS3D03G0160300.1	3D	80.342	585	687	40862961	40866158	TraesCS1D03G0009200.1	1D	92.857	280	441	2803813	2805476
113	AET1D6G0005600.1	HC	1D	4444011	4449244	2808	TraesCS1D03G0008200.1	1D	99.504	2820	2820	2648853	2656401
114	AET1D6G0005700.1	HC	1D	4452616	4458534	2511	TraesCS1D03G0008400.1	1D	99.039	2394	2394	2658914	2664872
115	AET1D6G0005800.1	HC	1D	4470791	4476618	1644	TraesCS1D03G0008500.1	1D	99.09	879	1683	2679004	2685394
116	AET1D6G0005900.1	HC	1D	4536797	4538272	585	TraesCS1D03G0008600.1	1D	100	585	585	2718545	2721537
117	AET1D6G0005800LC.1	LC	1D	4540118	4541197	1080	TraesCS1D03G0008700LC.1	1D	97.698	1086	1086	2722867	2723952	TraesCS1D03G0008800.1	1D	95.291	361	621	2722891	2723820	TraesCS3D03G0039000.1	3D	77.177	333	822	7183880	7184701
118	AET1D6G0005900LC.1	LC	1D	4557994	4559019	651	TraesCS1D03G0009000LC.1	1D	97.627	295	306	2740697	2741513	TraesCS1D03G0008900.1	1D	100	252	1093	2740456	2741548
119	AET1D6G0006000LC.1	LC	1D	4578614	4579795	1110	TraesCS1D03G0008900.1	1D	96.562	349	1093	2740456	2741548
120	AET1D6G0006100LC.1	LC	1D	4582642	4582956
121	AET1D6G0006000.1	HC	1D	4587000	4587218	219	TraesCS1D03G0009100.1	1D	99.087	219	933	2796340	2799441	TraesCS1D03G0007900.1	1D	97.717	219	933	2605425	2608487	TraesCS1D03G0007100LC.1	1D	88.083	193	975	2320960	2324040
122	AET1D6G0006200LC.1	LC	1D	4599589	4616350	285	TraesCS1D03G0008100.1	1D	92.58	283	699	2617136	2620159	TraesCS1D03G0009200.1	1D	99.457	184	441	2803813	2805476
123	AET1D6G0006100.1	HC	1D	4618099	4621592	3402	TraesCS1D03G0009400.1	1D	95.884	2551	3357	2818068	2821589	TraesCS1D03G1046200.1	1D	88.984	2451	3324	497734811	497738478	TraesCS1D03G0008000.1	1D	86.346	2556	3387	2612463	2616304
124	AET1D6G0006300LC.1	LC	1D	4637402	4638154	666	TraesCS1D03G1046200.1	1D	91.704	663	3324	497734811	497738478	TraesCS3D03G0995300.1	3D	90.347	663	3381	561421860	561425328	TraesCS1D03G0008000.1	1D	89.744	663	3387	2612463	2616304
125	AET1D6G0006400LC.1	LC	1D	4638729	4639229	501	TraesCS1D03G0009400.1	1D	90.02	491	3357	2818068	2821589	TraesCS1D03G1046200.1	1D	89.066	503	3324	497734811	497738478	TraesCS3D03G0995300.1	3D	88.821	492	3381	561421860	561425328
126	AET1D6G0006200.1	HC	1D	4644235	4647530	3204	TraesCS1D03G0008000.1	1D	89.086	3207	3387	2612463	2616304	TraesCS3D03G0995300.1	3D	88.774	3198	3381	561421860	561425328	TraesCS1D03G0009400.1	1D	86.598	3201	3357	2818068	2821589
127	AET1D6G0006500LC.1	LC	1D	4651464	4652825
128	AET1D6G0006600LC.1	LC	1D	4652843	4654507
129	AET1D6G0006700LC.1	LC	1D	4654519	4656057
130	AET1D6G0006800LC.1	LC	1D	4656789	4664238	540	TraesCS1D03G0008100.1	1D	97.34	376	699	2617136	2620159	TraesCS1D03G0009200.1	1D	93.296	179	441	2803813	2805476	TraesCS3D03G0995200LC.1	3D	93.151	73	492	561418822	561420731
131	AET1D6G0006300.1	HC	1D	4665557	4668154	765	TraesCS1D03G0007900.1	1D	98.039	765	933	2605425	2608487	TraesCS1D03G0009100.1	1D	96.601	765	933	2796340	2799441	TraesCS1D03G0007100LC.1	1D	90.117	769	975	2320960	2324040
132	AET1D6G0006400.1	HC	1D	4714562	4715377	816	TraesCS1D03G1046200.1	1D	87.345	806	3324	497734811	497738478	TraesCS1D03G0009300.1	1D	86.957	805	1554	2808366	2809991	TraesCS3D03G0995300.1	3D	86.139	808	3381	561421860	561425328
133	AET1D6G0006500.1	HC	1D	4749204	4749422	219	TraesCS1D03G0007900.1	1D	97.717	219	933	2605425	2608487	TraesCS1D03G0009100.1	1D	95.434	219	933	2796340	2799441	TraesCS1D03G0007100LC.1	1D	88.776	196	975	2320960	2324040
134	AET1D6G0006600.1	HC	1D	4750581	4752894	2226	TraesCS1D03G1046200.1	1D	89.39	2130	3324	497734811	497738478	TraesCS3D03G0995300.1	3D	88.133	2191	3381	561421860	561425328	TraesCS1D03G0008000.1	1D	87.523	2220	3387	2612463	2616304
135	AET1D6G0006700.1	HC	1D	4791326	4794750	1098	TraesCS1D03G1046200.1	1D	92.058	617	3324	497734811	497738478	TraesCS3D03G0995300.1	3D	90.63	619	3381	561421860	561425328	TraesCS1D03G0008000.1	1D	90.833	600	3387	2612463	2616304
136	AET1D6G0006900LC.1	LC	1D	4795375	4795854
137	AET1D6G0007000LC.1	LC	1D	4873052	4873497	339	TraesCS2D03G1319500LC.1	2D	99.12	341	501	650347995	650348602	TraesCS2D03G0712800LC.1	2D	99.12	341	501	398968805	398969412	TraesCS1D03G0788300LC.1	1D	98.529	340	372	425312301	425312839
138	AET1D6G0007100LC.1	LC	1D	4879523	4880279	606	TraesCS3D03G0995300.1	3D	86.882	587	3381	561421860	561425328	TraesCS1D03G0009400.1	1D	87.434	565	3357	2818068	2821589	TraesCS1D03G1046200.1	1D	87.59	556	3324	497734811	497738478
139	AET1D6G0007200LC.1	LC	1D	4896326	4897014	195	TraesCS1D03G0008100.1	1D	93.878	196	699	2617136	2620159
140	AET1D6G0007300LC.1	LC	1D	4906247	4906459	213	TraesCS1D03G1046200.1	1D	94.286	210	3324	497734811	497738478	TraesCS1D03G0007700.1	1D	93.333	210	3525	2582400	2586245	TraesCS3D03G0995300.1	3D	91.429	210	3381	561421860	561425328
141	AET1D6G0006800.1	HC	1D	4907343	4909079	1737	TraesCS3D03G0995300.1	3D	85.253	1736	3381	561421860	561425328	TraesCS1D03G0008000.1	1D	84.474	1739	3387	2612463	2616304	TraesCS1D03G0009400.1	1D	86.878	1105	3357	2818068	2821589
142	AET1D6G0007400LC.1	LC	1D	4909143	4909634	492	TraesCS3D03G0995300.1	3D	88.139	489	3381	561421860	561425328	TraesCS1D03G0009400.1	1D	86.393	463	3357	2818068	2821589	TraesCS1D03G0009700.1	1D	85.745	463	3171	2872931	2876359
143	AET1D6G0007500LC.1	LC	1D	4911169	4911891	723	TraesCS7D03G0886100LC.1	7D	95.851	723	1113	489699277	489701366	TraesCS7D03G0899500LC.1	7D	95.297	723	1500	498013474	498014973	TraesCS6D03G0512000LC.2	6D	93.638	723	2607	313466854	313469460
144	AET1D6G0006900.1	HC	1D	4960792	4962366	1482	TraesCS1D03G0008000.1	1D	94.066	1483	3387	2612463	2616304	TraesCS3D03G0995300.1	3D	91.349	1445	3381	561421860	561425328	TraesCS1D03G1046200.1	1D	90.587	1466	3324	497734811	497738478
145	AET1D6G0007600LC.1	LC	1D	4966605	4967776	432	TraesCS1D03G0007900.1	1D	97.222	432	933	2605425	2608487	TraesCS1D03G0009100.1	1D	95.833	432	933	2796340	2799441	TraesCS1D03G0007100LC.1	1D	88.684	433	975	2320960	2324040
146	AET1D6G0007000.1	HC	1D	4991867	4994269	1818	TraesCS7D03G0748200.1	7D	88.451	1749	1776	401957012	401959686	TraesCS1D03G0009500.1	1D	99.455	1101	1101	2850565	2852033	TraesCS7D03G0748500LC.1	7D	80.07	1706	1809	402303613	402306032
147	AET1D6G0007700LC.1	LC	1D	5007414	5007680	267	TraesCS3D03G0163500LC.1	3D	98.502	267	783	41821298	41822080	TraesCS5D03G0858700LC.1	5D	98.127	267	1779	455433625	455435403	TraesCS2D03G1039300LC.1	2D	98.127	267	606	574201131	574201736
148	AET1D6G0007800LC.1	LC	1D	5010683	5011110	219	TraesCS1D03G0008100.1	1D	94.954	218	699	2617136	2620159	TraesCS1D03G0009200.1	1D	90.826	218	441	2803813	2805476	TraesCS3D03G0995200LC.1	3D	91.667	72	492	561418822	561420731
149	AET1D6G0007100.1	HC	1D	5013269	5016606	3252	TraesCS1D03G0009700.1	1D	99.902	3068	3171	2872931	2876359	TraesCS1D03G0008000.1	1D	87.149	2389	3387	2612463	2616304	TraesCS3D03G0995300.1	3D	87.262	2363	3381	561421860	561425328
150	AET1D6G0007900LC.1	LC	1D	5027139	5027546	408	TraesCS1D03G0009800.1	1D	100	408	1240	2886543	2887782	TraesCS1D03G0010400.1	1D	85.615	431	888	3008174	3009061	TraesCS1D03G0010500.1	1D	85.227	440	897	3017359	3018255
151	AET1D6G0008000LC.1	LC	1D	5067322	5067690	369	TraesCS1D03G0009900.1	1D	98.645	369	975	2927907	2928881
152	AET1D6G0008100LC.1	LC	1D	5068822	5070096	1275	TraesCS4D03G0636400LC.1	4D	88.444	675	675	438004258	438004932	TraesCS4D03G0419900LC.1	4D	85.075	603	588	294339023	294339610	TraesCS6D03G0451800LC.1	6D	75.188	266	318	257098670	257100173
153	AET1D6G0008200LC.1	LC	1D	5093860	5094763	882	TraesCS1D03G0010000.1	1D	96.67	901	984	2945825	2946808	TraesCS1D03G0010400.1	1D	89.624	771	888	3008174	3009061	TraesCS1D03G0010500.1	1D	88.586	771	897	3017359	3018255
154	AET1D6G0007200.1	HC	1D	5127740	5128636	897	TraesCS1D03G0010400.1	1D	98.439	897	888	3008174	3009061	TraesCS1D03G0010500.1	1D	93.757	897	897	3017359	3018255	TraesCS1D03G0010000.1	1D	91.731	774	984	2945825	2946808
155	AET1D6G0007300.1	HC	1D	5134905	5135795	891	TraesCS1D03G0010500.1	1D	98.328	897	897	3017359	3018255	TraesCS1D03G0010400.1	1D	92.419	897	888	3008174	3009061	TraesCS1D03G0009800.1	1D	87.38	626	1240	2886543	2887782
156	AET1D6G0007400.1	HC	1D	5153448	5155883	738	TraesCS1D03G0010900.2	1D	99.864	738	738	3049234	3052252	TraesCS1D03G0011000.1	1D	100	124	234	3051473	3051794
157	AET1D6G0007500.1	HC	1D	5162288	5162893	606	TraesCS1D03G0011200.1	1D	100	606	606	3058505	3059110
158	AET1D6G0007600.1	HC	1D	5163834	5164052	219	TraesCS1D03G0011300.1	1D	100	219	219	3060050	3060268	TraesCS1D03G0011900.1	1D	92.694	219	219	3146520	3146738
159	AET1D6G0008300LC.1	LC	1D	5187477	5188032
160	AET1D6G0008400LC.1	LC	1D	5200122	5200565
161	AET1D6G0007700.1	HC	1D	5249676	5249894	219	TraesCS1D03G0011900.1	1D	100	219	219	3146520	3146738	TraesCS1D03G0011300.1	1D	92.694	219	219	3060050	3060268
162	AET1D6G0007800.1	HC	1D	5259925	5260134	210	TraesCS1D03G0012000.1	1D	100	210	210	3156660	3157255
163	AET1D6G0007900.1	HC	1D	5284593	5285510	918	TraesCS1D03G0012400.1	1D	90.578	796	971	3168296	3169363	TraesCS1D03G0012300.1	1D	90.578	796	1068	3168296	3169363	TraesCS1D03G0021400.1	1D	86.531	735	915	5800416	5801330
164	AET1D6G0008000.1	HC	1D	5293273	5295852	2580	TraesCS1D03G0013000.1	1D	84.935	2549	4302	3377746	3382876	TraesCS1D03G0012500.1	1D	88.783	2104	3849	3190753	3196211	TraesCS1D03G0016200.1	1D	87.893	2197	4338	4177197	4182517
165	AET1D6G0008500LC.1	LC	1D	5296451	5297668	1218	TraesCS2D03G1271800LC.1	2D	99.225	1161	1440	640954263	640955702	TraesCS6D03G0027200LC.1	6D	98.136	1180	1926	5276431	5279092	TraesCS3D03G0304300LC.1	3D	98.716	1090	1959	106812886	106817655
166	AET1D6G0008600LC.1	LC	1D	5302359	5302766	408	TraesCS1D03G0997500LC.1	1D	77.32	388	357	485975022	485975400
167	AET1D6G0008700LC.1	LC	1D	5302824	5303258	348	TraesCS1D03G0012500.1	1D	91.369	336	3849	3190753	3196211	TraesCS1D03G0016200.1	1D	86.997	323	4338	4177197	4182517	TraesCS1D03G0020600.1	1D	86.435	317	2673	5575968	5580858
168	AET1D6G0008800LC.1	LC	1D	5306222	5308411	2190	TraesCS7D03G0487600LC.1	7D	98.348	1392	1464	181428382	181429845	TraesCS7D03G0771400LC.1	7D	98.132	1392	1701	416147167	416148941	TraesCS6D03G0305700LC.1	6D	98.06	1392	3888	126486873	126490760
169	AET1D6G0008900LC.1	LC	1D	5317915	5318943	1029	TraesCS3D03G0779200LC.1	3D	95.131	1027	1563	463261166	463262728	TraesCS4D03G0582700LC.1	4D	94.742	1027	1335	404029438	404030849	TraesCS1D03G0804300LC.1	1D	94.645	1027	1809	432543641	432545449
170	AET1D6G0009000LC.1	LC	1D	5318965	5319276	312	TraesCS2D03G0945100LC.1	2D	96.474	312	606	536391692	536392297	TraesCS2D03G1162500LC.1	2D	96.452	310	1845	613195918	613198026	TraesCS2D03G1252300LC.1	2D	95.806	310	1530	636874324	636875853
171	AET1D6G0009100LC.1	LC	1D	5437371	5440569	741	TraesCS7D03G0132700LC.1	7D	96.626	741	726	33022634	33025037	TraesCS7D03G0018500LC.1	7D	96.626	741	726	4222463	4225756	TraesCS2D03G0315600.1	2D	96.392	582	567	94097188	94099922
172	AET1D6G0008100.1	HC	1D	5441527	5442738	789	TraesCS4D03G0776800.1	4D	98.986	789	789	491450704	491451915	TraesCS2D03G0388300.1	2D	98.479	789	789	132389171	132390382	TraesCS5D03G0188300.1	5D	98.226	789	789	78725278	78726488
173	AET1D6G0009200LC.1	LC	1D	5471393	5471899	507	TraesCS5D03G0990700LC.1	5D	98.225	507	1161	503018457	503019617	TraesCS1D03G0301600LC.1	1D	98.39	497	600	140609369	140609968	TraesCS3D03G0941000LC.1	3D	97.959	490	951	542209089	542210130
174	AET1D6G0009300LC.1	LC	1D	5473984	5475243	1260	TraesCS6D03G0493700LC.1	6D	98.651	1260	1473	298832025	298833497	TraesCS6D03G0487300LC.1	6D	98.413	1260	2511	294900246	294902756	TraesCS2D03G0461400LC.1	2D	98.413	1260	2511	185852472	185854982
175	AET1D6G0008200.1	HC	1D	5747000	5751345
176	AET1D6G0009400LC.1	LC	1D	5754551	5761792
177	AET1D6G0009500LC.1	LC	1D	5765776	5766195	420	TraesCS1D03G0025000LC.1	1D	93.284	134	339	6834920	6835391	TraesCS5D03G1033600LC.1	5D	93.333	60	2157	513241134	513248639
178	AET1D6G0008300.1	HC	1D	5784947	5789362	4242	TraesCS1D03G0012500.1	1D	88.453	3802	3849	3190753	3196211	TraesCS1D03G0016200.1	1D	93.892	2161	4338	4177197	4182517	TraesCS1D03G0020600.1	1D	88.73	2662	2673	5575968	5580858
179	AET1D6G0008400.1	HC	1D	5790498	5791261	654	TraesCS1D03G0016100.1	1D	97.086	549	549	4172892	4176565	TraesCS5D03G0138600.1	5D	88.571	525	540	52553665	52556049
180	AET1D6G0008500.1	HC	1D	5846468	5850912	4302	TraesCS1D03G0013000.1	1D	99.256	4302	4302	3377746	3382876	TraesCS1D03G0012500.1	1D	84.416	2310	3849	3190753	3196211	TraesCS1D03G0016200.1	1D	84.714	2185	4338	4177197	4182517
181	AET1D6G0009600LC.1	LC	1D	5889796	5890608	576	TraesCS1D03G0013100.1	1D	99.544	439	990	3429890	3431151	TraesCS1D03G0015100.1	1D	87.629	582	948	3821069	3822598
182	AET1D6G0008600.1	HC	1D	5901051	5902058	1008	TraesCS1D03G0013400LC.1	1D	99.852	675	675	3441832	3442506	TraesCS3D03G1056200LC.1	3D	94.099	627	627	580206748	580207374	TraesCS1D03G0744200LC.1	1D	86.089	877	876	410905470	410906345
183	AET1D6G0009700LC.1	LC	1D	6027010	6030509	1584	TraesCS3D03G0894300LC.1	3D	97.235	651	1413	520824575	520826370	TraesCS3D03G0894400LC.1	3D	98.042	613	906	520826539	520827881	TraesCS1D03G0733100LC.1	1D	98.336	601	603	406323883	406325334
184	AET1D6G0009800LC.1	LC	1D	6059830	6060303
185	AET1D6G0008700.1	HC	1D	6081185	6085431	2901	TraesCS1D03G0013800.1	1D	99.862	2901	2901	3627105	3631812	TraesCS3D03G1013200.1	3D	72.6	1219	1767	566514812	566517271
186	AET1D6G0009900LC.1	LC	1D	6106325	6106684	360	TraesCS1D03G0014000LC.1	1D	98.22	337	363	3652964	3653326
187	AET1D6G0008800.1	HC	1D	6134924	6135385	462	TraesCS1D03G0014200.1	1D	99.134	462	462	3667788	3668400	TraesCS1D03G0017800LC.1	1D	90.984	366	381	4558762	4559142	TraesCS1D03G0014100.1	1D	81.034	406	432	3654017	3654448
188	AET1D6G0008900.1	HC	1D	6140707	6142768	894	TraesCS1D03G0014300.1	1D	99.776	894	894	3673182	3675464	TraesCS1D03G0018700.1	1D	94.667	900	900	5085791	5087899
189	AET1D6G0009000.1	HC	1D	6147058	6148621	1242	TraesCS1D03G0014400LC.1	1D	99.836	1218	1557	3679256	3681245	TraesCS5D03G0450700.1	5D	82.462	861	858	294372414	294374280
190	AET1D6G0010000LC.1	LC	1D	6174229	6177389	1428	TraesCS1D03G0014600LC.1	1D	99.507	1419	1566	3721168	3724469	TraesCS1D03G0018500.1	1D	94.463	903	1062	5055567	5056764	TraesCS5D03G0164300.1	5D	81.176	85	1524	63331474	63333638
191	AET1D6G0010100LC.1	LC	1D	6181605	6182021	417	TraesCS7D03G0899500LC.1	7D	95.962	421	1500	498013474	498014973	TraesCS2D03G0864200LC.1	2D	93.824	421	480	484580012	484580491	TraesCS4D03G0568100LC.1	4D	93.494	415	1065	396359141	396360534
192	AET1D6G0010200LC.1	LC	1D	6182234	6182809	576	TraesCS1D03G0014800LC.1	1D	96.903	452	492	3730575	3731066	TraesCS7D03G0899500LC.1	7D	97.778	90	1500	498013474	498014973	TraesCS7D03G0886100LC.1	7D	96.667	90	1113	489699277	489701366
193	AET1D6G0009100.1	HC	1D	6244518	6245462	561	TraesCS1D03G0014900.1	1D	100	561	561	3787854	3789079	TraesCS1D03G0018400.1	1D	94.118	544	561	4950479	4952240	TraesCS1D03G0015300.1	1D	82.18	578	573	3943302	3944607
194	AET1D6G0010300LC.1	LC	1D	6251747	6252408	402	TraesCS1D03G0015000LC.1	1D	99.252	401	462	3795303	3795936	TraesCS1D03G0012700.1	1D	97.007	401	507	3317114	3318407	TraesCS1D03G0018300.1	1D	90.845	426	531	4940040	4941015
195	AET1D6G0009200.1	HC	1D	6276989	6278241	948	TraesCS1D03G0015100.1	1D	99.895	948	948	3821069	3822598	TraesCS1D03G0013100.1	1D	89.116	441	990	3429890	3431151
196	AET1D6G0010400LC.1	LC	1D	6287410	6289215	1806	TraesCS1D03G0804300LC.1	1D	96.352	1809	1809	432543641	432545449	TraesCS4D03G0617300LC.1	4D	95.927	1596	1860	427089871	427091730	TraesCS3D03G0779200LC.1	3D	97.75	1422	1563	463261166	463262728
197	AET1D6G0009300.1	HC	1D	6360304	6361161	858	TraesCS1D03G0015200.1	1D	94.118	765	900	3916114	3917013	TraesCS1D03G0021400.1	1D	87.719	912	915	5800416	5801330	TraesCS1D03G0015600.1	1D	91.079	751	903	4031888	4032790
198	AET1D6G0009400.1	HC	1D	6391096	6391347	252	TraesCS1D03G0015400LC.1	1D	98.068	207	207	3973655	3973861
199	AET1D6G0009500.1	HC	1D	6398302	6398553
200	AET1D6G0009600.1	HC	1D	6417178	6417435	258	TraesCS1D03G0015500.1	1D	99.612	258	258	4008439	4008696
201	AET1D6G0009700.1	HC	1D	6443097	6443354	258	TraesCS1D03G0015500.1	1D	91.86	258	258	4008439	4008696
202	AET1D6G0009800.1	HC	1D	6482758	6486913	1386	TraesCS1D03G0015900.1	1D	98.413	1386	1386	4161332	4165555	TraesCS3D03G0308300.1	3D	75.851	1205	1542	108781041	108785403
203	AET1D6G0009900.1	HC	1D	6489825	6493477	1377	TraesCS1D03G0016000.3	1D	98.039	1377	1377	4168175	4172160
204	AET1D6G0010000.1	HC	1D	6497399	6497947	549	TraesCS1D03G0016100.1	1D	98.543	549	549	4172892	4176565	TraesCS5D03G0138600.1	5D	88.381	525	540	52553665	52556049
205	AET1D6G0010100.1	HC	1D	6499111	6503570	4194	TraesCS1D03G0016200.1	1D	94.84	1841	4338	4177197	4182517	TraesCS1D03G0012500.1	1D	98.513	1412	3849	3190753	3196211	TraesCS1D03G0013000.1	1D	84.065	1845	4302	3377746	3382876
206	AET1D6G0010500LC.1	LC	1D	6549611	6549979	369	TraesCS6D03G0014100.1	6D	96.629	267	1131	2650839	2652374	TraesCS5D03G1213400LC.1	5D	98.326	239	273	563930059	563930331
207	AET1D6G0010600LC.1	LC	1D	6553367	6555379
208	AET1D6G0010200.1	HC	1D	6610248	6614704	4266	TraesCS1D03G0016200.1	1D	86.573	2212	4338	4177197	4182517	TraesCS1D03G0013000.1	1D	85.148	2168	4302	3377746	3382876	TraesCS1D03G0012500.1	1D	86.257	1710	3849	3190753	3196211
209	AET1D6G0010300.1	HC	1D	6619564	6620613	1050	TraesCS1D03G0020700.1	1D	99.62	1053	1056	5584625	5585680	TraesCS1D03G0030700.1	1D	81.809	962	1101	7584288	7585388	TraesCS1D03G0015200.1	1D	84.557	790	900	3916114	3917013
210	AET1D6G0010700LC.1	LC	1D	6652382	6652612	231	TraesCS1D03G0020800LC.1	1D	100	231	393	5617990	5618665
211	AET1D6G0010800LC.1	LC	1D	6681235	6681923	471	TraesCS4D03G0666500LC.1	4D	98.726	471	3072	452119854	452123147	TraesCS1D03G0559700LC.1	1D	98.089	471	3453	317961113	317964787	TraesCS2D03G0750500LC.1	2D	98.693	306	2304	422015227	422017752
212	AET1D6G0010400.1	HC	1D	6713140	6714534	1395	TraesCS1D03G0021000.1	1D	99.427	1395	1395	5687938	5689538	TraesCS1D03G0021100.1	1D	79.245	1378	1386	5695036	5696676	TraesCS4D03G0721300.1	4D	71.926	1407	1455	475103560	475105166
213	AET1D6G0010500.1	HC	1D	6721133	6722518	1386	TraesCS1D03G0021100.1	1D	99.784	1386	1386	5695036	5696676	TraesCS2D03G0421000.1	2D	72.977	618	1416	155227689	155229848	TraesCS4D03G0827600.1	4D	72.61	387	1413	507689254	507691023
214	AET1D6G0010600.1	HC	1D	6760844	6762125	1089	TraesCS1D03G0021200.1	1D	100	1089	1089	5734745	5736216
215	AET1D6G0010900LC.1	LC	1D	6791730	6792646	828	TraesCS4D03G0753100LC.1	4D	92.212	321	381	484792576	484792956	TraesCS6D03G0883000LC.1	6D	84.878	410	414	484023978	484024475	TraesCS7D03G0567000LC.1	7D	93.091	275	771	229526210	229526980
216	AET1D6G0010700.1	HC	1D	6814982	6819872	1431	TraesCS1D03G0021300.1	1D	99.441	1431	1506	5787123	5792364	TraesCS2D03G0450700.1	2D	88.17	1344	1533	178101100	178109685
217	AET1D6G0010800.1	HC	1D	6828083	6829003	921	TraesCS1D03G0021400.1	1D	97.403	924	915	5800416	5801330	TraesCS1D03G0015600.1	1D	86.825	926	903	4031888	4032790	TraesCS1D03G0015200.1	1D	86.624	927	900	3916114	3917013
218	AET1D6G0010900.1	HC	1D	6848815	6852894	828	TraesCS1D03G0021500.2	1D	100	828	828	5850271	5855556
219	AET1D6G0011000.1	HC	1D	6864385	6867887	2235	TraesCS1D03G0021700.1	1D	99.955	2235	2235	5866018	5869520	TraesCS6D03G0144500.1	6D	76.818	1540	2256	44748087	44752283	TraesCS1D03G0022300LC.1	1D	96.899	258	444	5910376	5910819
220	AET1D6G0011100.1	HC	1D	6869117	6873374	2526	TraesCS1D03G0021800.1	1D	99.165	2037	2031	5870381	5874515	TraesCS6D03G0693700.1	6D	100	29	759	426402374	426404488
221	AET1D6G0011000LC.1	LC	1D	6881292	6881777
222	AET1D6G0011200.1	HC	1D	6907763	6908287	525	TraesCS1D03G0021900.1	1D	99.81	525	525	5887607	5888518	TraesCS5D03G0955100.1	5D	79.439	321	609	492743498	492744365
223	AET1D6G0011300.1	HC	1D	6912680	6913639	960	TraesCS1D03G0022000.1	1D	99.896	960	960	5889906	5894463
224	AET1D6G0011400.1	HC	1D	6916702	6916908	207	TraesCS1D03G0022100.1	1D	100	207	207	5895435	5897468
225	AET1D6G0011500.1	HC	1D	6917769	6920827	921	TraesCS1D03G0022200.1	1D	99.696	657	657	5899194	5901390
226	AET1D6G0011600.1	HC	1D	6938410	6940644	1506	TraesCS1D03G0021700.1	1D	91.96	1505	2235	5866018	5869520	TraesCS1D03G0022300LC.1	1D	92.636	258	444	5910376	5910819
227	AET1D6G0011700.1	HC	1D	6957333	6963016	2532	TraesCS1D03G0022700.1	1D	99.921	2532	2823	5955107	5961830
228	AET1D6G0011100LC.1	LC	1D	6963921	6965030	1110	TraesCS1D03G0022800.1	1D	99.014	1014	1014	5962133	5963519	TraesCS3D03G0182300.1	3D	100	32	3339	46672629	46676952	TraesCS1D03G0273300.1	1D	100	32	3327	114180598	114184789
229	AET1D6G0011800.1	HC	1D	7004735	7007293	2559	TraesCS1D03G0022900.1	1D	97.655	2559	2559	5965029	5967804	TraesCS5D03G0965000.1	5D	81.739	2519	2484	496348227	496350710	TraesCS2D03G0836600.1	2D	80.262	2442	2523	472250823	472253409
230	AET1D6G0011900.1	HC	1D	7031706	7032299
231	AET1D6G0012000.1	HC	1D	7035086	7049204	2103	TraesCS1D03G0023900.1	1D	99.334	2101	2136	6664438	6678885
232	AET1D6G0011200LC.1	LC	1D	7091474	7098519	666	TraesCS3D03G0231000LC.1	3D	97.227	649	798	65553281	65556548	TraesCS5D03G0192800LC.1	5D	96.078	255	297	80321750	80322571
233	AET1D6G0012100.1	HC	1D	7099849	7100322	270	TraesCS7D03G0921000.1	7D	98.889	270	270	507710186	507710660	TraesCS7D03G1118100.1	7D	98.519	270	270	587696205	587696678	TraesCS2D03G0416000.1	2D	98.519	270	270	150355769	150356239
234	AET1D6G0012200.1	HC	1D	7106886	7110170	3231	TraesCS1D03G0024100.1	1D	97.436	1950	2895	6702026	6705310	TraesCS1D03G0024200LC.1	1D	92.068	353	771	6703021	6704243
235	AET1D6G0012300.1	HC	1D	7143036	7143581	258	TraesCS1D03G0024300.1	1D	98.45	258	258	6717424	6717978
236	AET1D6G0012400.1	HC	1D	7273268	7273659
237	AET1D6G0012500.1	HC	1D	7280976	7281306	249	TraesCS1D03G0026200.1	1D	93.574	249	249	6981796	6982558	TraesCS1D03G0025100.1	1D	89.474	247	249	6836115	6836863	TraesCS1D03G0024800.1	1D	87.168	226	261	6803517	6804251
238	AET1D6G0012600.1	HC	1D	7288798	7291225	843	TraesCS1D03G0024500.1	1D	99.17	843	843	6762398	6765377
239	AET1D6G0012700.1	HC	1D	7295152	7308243	3330	TraesCS1D03G0024600.3	1D	99.94	3330	3330	6768889	6782560	TraesCS4D03G0145300.1	4D	85.864	2009	3237	51503284	51519773	TraesCS7D03G0175200LC.1	7D	83.871	744	1851	46773642	46805501
240	AET1D6G0012800.1	HC	1D	7314340	7314708	369	TraesCS1D03G0024700.1	1D	100	369	648	6788386	6789994
241	AET1D6G0012900.1	HC	1D	7315310	7315692	207	TraesCS1D03G0024700.1	1D	100	199	648	6788386	6789994
242	AET1D6G0013000.1	HC	1D	7367695	7368047	249	TraesCS1D03G0025100.1	1D	100	249	249	6836115	6836863	TraesCS1D03G0025200.1	1D	92.641	231	231	6847588	6847915	TraesCS1D03G0024800.1	1D	91.228	228	261	6803517	6804251
243	AET1D6G0013100.1	HC	1D	7378884	7379235	255	TraesCS1D03G0025200.1	1D	100	231	231	6847588	6847915	TraesCS1D03G0025100.1	1D	92.672	232	249	6836115	6836863	TraesCS1D03G0024800.1	1D	88.123	261	261	6803517	6804251
244	AET1D6G0013200.1	HC	1D	7423030	7424274	1245	TraesCS1D03G0025400.1	1D	99.839	1245	1245	6896537	6898345	TraesCS2D03G0944800.1	2D	85.792	183	1245	536269824	536271464	TraesCS2D03G0944500.1	2D	82.488	217	1302	535630055	535631701
245	AET1D6G0013300.1	HC	1D	7436304	7438136	1833	TraesCS1D03G0025500.1	1D	99.618	1833	1833	6910143	6911975	TraesCS3D03G1196700.1	3D	83.029	1479	1878	618179977	618182257	TraesCS2D03G0136800.1	2D	79.594	1725	1881	31412462	31414806
246	AET1D6G0011300LC.1	LC	1D	7446777	7449144	1614	TraesCS1D03G0025600LC.1	1D	98.706	1623	1617	6916535	6918950
247	AET1D6G0013400.1	HC	1D	7467096	7469468	2373	TraesCS1D03G0026000.1	1D	99.716	1410	2133	6974090	6976661	TraesCS2D03G1331600.1	2D	85.896	2276	3165	653188526	653191690	TraesCS2D03G1322400LC.1	2D	78.16	902	1023	651087923	651088945
248	AET1D6G0013500.1	HC	1D	7480634	7480978	249	TraesCS1D03G0026200.1	1D	99.598	249	249	6981796	6982558	TraesCS1D03G0116700.1	1D	86.425	221	249	36169496	36170410	TraesCS1D03G0116500.1	1D	83.884	242	249	36121276	36121736
249	AET1D6G0011400LC.1	LC	1D	7487969	7488544	576	TraesCS1D03G0026300LC.1	1D	100	576	576	6989513	6990316
250	AET1D6G0013600.1	HC	1D	7520956	7523805	1653	TraesCS1D03G0026400.1	1D	99.712	1043	1707	7025015	7028044
251	AET1D6G0013700.1	HC	1D	7620920	7625953	2124	TraesCS1D03G0026500LC.1	1D	99.363	1727	4035	7104343	7116197
252	AET1D6G0011500LC.1	LC	1D	7634585	7635053	471	TraesCS4D03G0550800LC.1	4D	97.877	471	1209	386952781	386953989	TraesCS1D03G0026600LC.1	1D	98.048	461	1287	7119247	7120614	TraesCS2D03G0776800LC.1	2D	97.24	471	708	434180493	434181357
253	AET1D6G0011600LC.1	LC	1D	7635069	7635773	705	TraesCS7D03G0371000LC.1	7D	97.878	707	1044	115863513	115864556	TraesCS7D03G1176400LC.1	7D	98.632	658	1395	606860863	606862338	TraesCS7D03G0345000LC.1	7D	96.181	707	1791	104216706	104218496
254	AET1D6G0013800.1	HC	1D	7653952	7656492	2541	TraesCS1D03G0026800.1	1D	99.41	2541	2541	7142988	7145861	TraesCS1D03G0740300.1	1D	88.022	2538	2523	409794548	409799897	TraesCS2D03G0836600.1	2D	84.471	2563	2523	472250823	472253409
255	AET1D6G0013900.1	HC	1D	7661559	7664075	2517	TraesCS1D03G0026900.1	1D	99.285	2517	2517	7150081	7152861	TraesCS1D03G0028500.1	1D	83.768	2532	2532	7329510	7332180	TraesCS2D03G0836600.1	2D	83.209	2555	2523	472250823	472253409
256	AET1D6G0014000.1	HC	1D	7697898	7699100	1089	TraesCS1D03G0027100.1	1D	99.633	1089	1089	7162457	7164005	TraesCS1D03G0028000.1	1D	84.679	1090	1089	7248635	7250357	TraesCS1D03G0027900.1	1D	84.573	1089	1089	7220638	7226063
257	AET1D6G0011700LC.1	LC	1D	7741060	7741610	480	TraesCS1D03G0027400LC.1	1D	96.901	484	636	7195086	7196087
258	AET1D6G0014100.1	HC	1D	7743805	7747951	1332	TraesCS1D03G0027500.2	1D	99.692	1298	1785	7198014	7203075
259	AET1D6G0014200.1	HC	1D	7751229	7754647	615	TraesCS1D03G0027600.1	1D	100	615	615	7205594	7209460
260	AET1D6G0014300.1	HC	1D	7755301	7756617	672	TraesCS1D03G0027700.1	1D	99.702	672	672	7209703	7211493	TraesCS5D03G1156100.1	5D	84.201	557	678	549655765	549657988	TraesCS1D03G0944000.1	1D	80.337	534	651	472704157	472705863
261	AET1D6G0014400.1	HC	1D	7762847	7764154	1149	TraesCS1D03G0027800.1	1D	98.346	1149	1149	7217568	7219054	TraesCS1D03G0028400.1	1D	77.19	1096	1089	7295347	7297250	TraesCS2D03G0055100.1	2D	78.83	855	993	12006952	12008169
262	AET1D6G0014500.1	HC	1D	7768594	7770214	1206	TraesCS1D03G0028000.1	1D	98.806	1089	1089	7248635	7250357	TraesCS1D03G0027900.1	1D	92.195	1089	1089	7220638	7226063	TraesCS1D03G0028400.1	1D	89.217	1085	1089	7295347	7297250
263	AET1D6G0011800LC.1	LC	1D	7776335	7778483	1452	TraesCS6D03G0226800LC.1	6D	99.584	481	2052	90257443	90261798	TraesCS7D03G1267700LC.1	7D	80.797	276	1265	633338935	633341800	TraesCS3D03G0891500LC.1	3D	80.797	276	831	519988755	519990092
264	AET1D6G0014600.1	HC	1D	7784074	7785416	726	TraesCS5D03G0824600.1	5D	96.832	726	726	446265400	446266897	TraesCS2D03G1081800.1	2D	95.179	726	726	588732014	588733393	TraesCS6D03G0874400.1	6D	94.468	705	708	482296187	482297465
265	AET1D6G0014700.1	HC	1D	7827446	7829064	1089	TraesCS1D03G0028400.1	1D	100	1089	1089	7295347	7297250	TraesCS1D03G0027900.1	1D	89.42	1087	1089	7220638	7226063	TraesCS1D03G0028000.1	1D	89.062	1088	1089	7248635	7250357
266	AET1D6G0014800.1	HC	1D	7857321	7859840	2520	TraesCS1D03G0028500.1	1D	98.578	2532	2532	7329510	7332180	TraesCS1D03G0026800.1	1D	84.483	2565	2541	7142988	7145861	TraesCS1D03G0740300.1	1D	83.623	2534	2523	409794548	409799897
267	AET1D6G0011900LC.1	LC	1D	7862719	7864278	1560	TraesCS1D03G0028600.1	1D	99.615	1560	1560	7344236	7345795	TraesCS2D03G0836700.1	2D	83.526	1560	2556	472257402	472260125	TraesCS2D03G0836600.1	2D	80.538	1562	2523	472250823	472253409
268	AET1D6G0012000LC.1	LC	1D	7864911	7865246	336	TraesCS1D03G0028700.1	1D	100	336	336	7346429	7346764	TraesCS1D03G0740300.1	1D	96.131	336	2523	409794548	409799897	TraesCS1D03G0026800.1	1D	90.691	333	2541	7142988	7145861
269	AET1D6G0014900.1	HC	1D	7963654	7964425	687	TraesCS1D03G0029000.1	1D	100	687	687	7444347	7445118	TraesCS7D03G0459200.1	7D	88.525	671	675	165265687	165266443	TraesCS7D03G0459000.1	7D	88.525	671	675	165230030	165230788
270	AET1D6G0012100LC.1	LC	1D	7976889	7977194	306	TraesCS1D03G0029200LC.1	1D	100	306	306	7457573	7457878
271	AET1D6G0015000.1	HC	1D	7977303	7979816	2514	TraesCS1D03G0029300.1	1D	99.542	1963	1989	7458483	7460471	TraesCS1D03G0029600LC.1	1D	90.347	922	1902	7480209	7482539	TraesCS5D03G1036800.1	5D	78.492	1618	2643	513951810	513954988
272	AET1D6G0015100.1	HC	1D	7984398	7984958	561	TraesCS1D03G0029400.1	1D	99.598	497	543	7461845	7465604	TraesCS1D03G0035200.1	1D	95.722	561	561	8254180	8255126
273	AET1D6G0015200.1	HC	1D	7988890	7989672	699	TraesCS1D03G0029500.1	1D	100	699	699	7469380	7470382	TraesCS1D03G0034100.1	1D	92.99	699	699	8116295	8117076	TraesCS1D03G0034400.1	1D	87.783	442	642	8166280	8177789
274	AET1D6G0012200LC.1	LC	1D	7997596	7998580
275	AET1D6G0015300.1	HC	1D	8006222	8009011	2790	TraesCS1D03G0029700.1	1D	99.785	2790	2787	7485862	7490452	TraesCS1D03G0032300.1	1D	87.907	2795	2778	7843644	7847436	TraesCS1D03G0035300.1	1D	85.949	2804	2772	8287580	8291578
276	AET1D6G0015400.1	HC	1D	8015344	8016882	1539	TraesCS1D03G0029900.1	1D	99.864	1468	1467	7495928	7498713	TraesCS1D03G0029700.1	1D	84.379	1562	2787	7485862	7490452	TraesCS1D03G0032300.1	1D	84.343	1552	2778	7843644	7847436
277	AET1D6G0012300LC.1	LC	1D	8017150	8018121	972	TraesCS1D03G0029700.1	1D	87.346	972	2787	7485862	7490452	TraesCS1D03G0032300.1	1D	86.728	972	2778	7843644	7847436	TraesCS1D03G0035300.1	1D	84.656	958	2772	8287580	8291578
278	AET1D6G0015500.1	HC	1D	8023656	8029005	2046	TraesCS1D03G0030000.1	1D	97.856	2052	2052	7504293	7508717	TraesCS1D03G0033100.1	1D	87.864	2027	2064	8006183	8010570	TraesCS1D03G0032400.1	1D	86.849	2053	2052	7854309	7869098
279	AET1D6G0012400LC.1	LC	1D	8122807	8123118	312	TraesCS2D03G0606000LC.1	2D	89.251	307	564	322697581	322698144	TraesCS3D03G1181700LC.1	3D	85.227	264	453	613577804	613578256	TraesCS4D03G0491700LC.1	4D	83.065	248	825	346539694	346540518
280	AET1D6G0015600.1	HC	1D	8133457	8134413	774	TraesCS1D03G0030400.1	1D	96.469	708	708	7557933	7558861	TraesCS1D03G1038100.1	1D	73.443	610	993	495322511	495323825	TraesCS2D03G1203700LC.1	2D	83.226	155	558	623808073	623808973
281	AET1D6G0012500LC.1	LC	1D	8156994	8157755	762	TraesCS1D03G0030500LC.1	1D	99.2	750	1161	7562819	7563979	TraesCS1D03G0033400LC.1	1D	89.227	427	426	8056264	8056689
282	AET1D6G0015700.1	HC	1D	8163364	8166800	1908	TraesCS1D03G0031800.1	1D	94.779	1877	1884	7772412	7776370	TraesCS1D03G0030900.1	1D	85.997	1921	1905	7632197	7635495	TraesCS1D03G0035500.1	1D	86.038	1941	1914	8296531	8299442
283	AET1D6G0012600LC.1	LC	1D	8170278	8170718	441	TraesCS1D03G0031300.1	1D	86.574	432	2802	7703824	7706918	TraesCS1D03G0035100.1	1D	87.931	348	2175	8241841	8244372
284	AET1D6G0015800.1	HC	1D	8212165	8215175	2052	TraesCS1D03G0033100.1	1D	88.695	2061	2064	8006183	8010570	TraesCS1D03G0032400.1	1D	86.842	2014	2052	7854309	7869098	TraesCS1D03G0030000.1	1D	86.39	2050	2052	7504293	7508717
285	AET1D6G0012700LC.1	LC	1D	8239566	8240669	1104	TraesCS1D03G0032300.1	1D	86.591	1059	2778	7843644	7847436	TraesCS1D03G0029700.1	1D	85.93	1059	2787	7485862	7490452	TraesCS1D03G0032000.1	1D	84.637	1061	2781	7806662	7810184
286	AET1D6G0012800LC.1	LC	1D	8254458	8254814	357	TraesCS1D03G0032200LC.1	1D	98.319	357	357	7829877	7830233
287	AET1D6G0015900.1	HC	1D	8288592	8291369	2778	TraesCS1D03G0032300.1	1D	99.172	2778	2778	7843644	7847436	TraesCS1D03G0029700.1	1D	87.8	2795	2787	7485862	7490452	TraesCS1D03G0035300.1	1D	85.361	2794	2772	8287580	8291578
288	AET1D6G0016000.1	HC	1D	8319701	8320321	621	TraesCS1D03G0033100.1	1D	96.457	621	2064	8006183	8010570	TraesCS1D03G0032400.1	1D	93.559	621	2052	7854309	7869098	TraesCS1D03G0030000.1	1D	89.694	621	2052	7504293	7508717
289	AET1D6G0012900LC.1	LC	1D	8329791	8330346	468	TraesCS1D03G0029500.1	1D	87.179	468	699	7469380	7470382	TraesCS1D03G0034100.1	1D	85.47	468	699	8116295	8117076	TraesCS1D03G0032600LC.1	1D	97.044	203	198	7894886	7895083
290	AET1D6G0016100.1	HC	1D	8331714	8337149	1296	TraesCS1D03G0032700.1	1D	98.326	1314	1314	7896242	7902109	TraesCS3D03G0678800.1	3D	90.033	1224	1314	408585832	408591807
291	AET1D6G0013000LC.1	LC	1D	8347537	8350142	852	TraesCS1D03G0032900.2	1D	99.883	852	1305	7925981	7929834
292	AET1D6G0016200.1	HC	1D	8354474	8355680	1116	TraesCS1D03G0033000.1	1D	99.552	1116	1116	7933872	7935232	TraesCS2D03G0196100.1	2D	89.706	1088	1206	48019750	48022330
293	AET1D6G0013100LC.1	LC	1D	8360332	8361783	675	TraesCS1D03G0938100LC.1	1D	99.346	306	321	470994679	470995163	TraesCS6D03G0000200LC.1	6D	98.693	306	321	30166	30651	TraesCS3D03G0119200LC.1	3D	98.693	306	321	27257297	27257782
294	AET1D6G0016300.1	HC	1D	8407163	8410847	2052	TraesCS1D03G0033100.1	1D	99.513	2052	2064	8006183	8010570	TraesCS1D03G0032400.1	1D	88.542	2051	2052	7854309	7869098	TraesCS1D03G0030000.1	1D	88.471	1995	2052	7504293	7508717
295	AET1D6G0016400.1	HC	1D	8429189	8431933	2745	TraesCS1D03G0033200.1	1D	99.927	2745	2745	8015283	8031795	TraesCS1D03G0031300.1	1D	86.478	2751	2802	7703824	7706918	TraesCS1D03G0048900.1	1D	83.241	2345	2339	11082355	11086276
296	AET1D6G0016500.1	HC	1D	8461933	8463122	1095	TraesCS1D03G0030500LC.1	1D	92.051	780	1161	7562819	7563979	TraesCS1D03G0033400LC.1	1D	98.357	426	426	8056264	8056689
297	AET1D6G0013200LC.1	LC	1D	8493349	8493753	405	TraesCS1D03G0030400.1	1D	93.827	405	708	7557933	7558861	TraesCS1D03G1038100.1	1D	83.721	172	993	495322511	495323825	TraesCS2D03G1203700LC.1	2D	81.215	181	558	623808073	623808973
298	AET1D6G0013300LC.1	LC	1D	8504722	8505054	333	TraesCS2D03G1100300LC.1	2D	85.152	330	744	593776683	593777426	TraesCS5D03G0243100LC.1	5D	84.592	331	336	116013317	116013652	TraesCS2D03G1126500LC.1	2D	85.207	169	639	602405223	602418015
299	AET1D6G0013400LC.1	LC	1D	8603201	8603428
300	AET1D6G0016600.1	HC	1D	8609910	8610656	663	TraesCS1D03G0034100.1	1D	97.579	661	699	8116295	8117076	TraesCS1D03G0029500.1	1D	93.192	661	699	7469380	7470382	TraesCS1D03G0034400.1	1D	87.129	404	642	8166280	8177789
301	AET1D6G0013500LC.1	LC	1D	8619495	8620138	351	TraesCS5D03G0484900LC.1	5D	98.261	345	351	314778226	314778576	TraesCS7D03G0783800LC.1	7D	97.391	345	351	423536140	423536490	TraesCS6D03G0425100LC.1	6D	97.101	345	351	221414841	221415191
302	AET1D6G0013600LC.1	LC	1D	8623315	8623632	318	TraesCS5D03G0702600LC.1	5D	98.046	307	435	409272972	409275003	TraesCS6D03G0533300LC.1	6D	97.394	307	696	327688744	327689439	TraesCS5D03G0520900LC.1	5D	97.394	307	606	333666389	333668429
303	AET1D6G0016700.1	HC	1D	8648362	8649888	1527	TraesCS1D03G0031500.1	1D	94.139	1109	1308	7766021	7767467	TraesCS1D03G0035000.1	1D	85.862	1549	1530	8189624	8191287	TraesCS1D03G0034200.1	1D	78.791	1042	1482	8137290	8139047
304	AET1D6G0013700LC.1	LC	1D	8661942	8662172	231	TraesCS1D03G0034300LC.1	1D	99.134	231	420	8146760	8147286	TraesCS2D03G0255100LC.1	2D	92.818	181	240	73099547	73099786	TraesCS3D03G1104900LC.1	3D	85.714	231	402	592181907	592182415
305	AET1D6G0016800.1	HC	1D	8674386	8675861	1476	TraesCS1D03G0034200.1	1D	85.981	1498	1482	8137290	8139047	TraesCS1D03G0031500.1	1D	81.514	898	1308	7766021	7767467	TraesCS1D03G0035000.1	1D	80.313	894	1530	8189624	8191287
306	AET1D6G0013800LC.1	LC	1D	8742257	8742877	621	TraesCS1D03G0032400.1	1D	84.677	620	2052	7854309	7869098	TraesCS1D03G0033100.1	1D	84.491	619	2064	8006183	8010570	TraesCS1D03G0127800.1	1D	82.876	619	2052	41634437	41637536
307	AET1D6G0013900LC.1	LC	1D	8791573	8791872	300	TraesCS1D03G0031300.1	1D	97.643	297	2802	7703824	7706918	TraesCS1D03G0035100.1	1D	97.938	194	2175	8241841	8244372	TraesCS1D03G0033200.1	1D	85.57	298	2745	8015283	8031795
308	AET1D6G0014000LC.1	LC	1D	8793324	8794238	915	TraesCS1D03G0031300.1	1D	98.12	851	2802	7703824	7706918	TraesCS1D03G0035100.1	1D	97.304	853	2175	8241841	8244372	TraesCS1D03G0033200.1	1D	86.348	857	2745	8015283	8031795
309	AET1D6G0016900.1	HC	1D	8808503	8809063	561	TraesCS1D03G0035200.1	1D	98.039	561	561	8254180	8255126	TraesCS1D03G0029400.1	1D	96.177	497	543	7461845	7465604	TraesCS2D03G0366000.1	2D	79.638	442	543	121152529	121153239
310	AET1D6G0014100LC.1	LC	1D	8811698	8814404	918	TraesCS5D03G0641000LC.1	5D	82.667	75	537	384846440	384847221
311	AET1D6G0014200LC.1	LC	1D	8817278	8818063	786	TraesCS5D03G0936900.1	5D	82.201	427	1209	486598769	486600447	TraesCS7D03G0316000LC.1	7D	85.882	170	405	91696522	91736534	TraesCS5D03G1203100.1	5D	74.725	455	2202	561315405	561319561
312	AET1D6G0014300LC.1	LC	1D	8825859	8826092	234	TraesCS1D03G0031700.2	1D	89.7	233	2208	7775238	7779704	TraesCS1D03G0035400.1	1D	88.362	232	2136	8293631	8295994	TraesCS1D03G0031000.1	1D	85.776	232	2079	7636833	7639437
313	AET1D6G0014400LC.1	LC	1D	8882680	8883468	789	TraesCS5D03G0746600LC.1	5D	90.289	762	762	426069124	426069885	TraesCS3D03G0350900.1	3D	89.633	762	747	135368903	135369649	TraesCS2D03G0420700LC.1	2D	89.081	751	1134	155060946	155062285
314	AET1D6G0017000.1	HC	1D	8885405	8887924	2520	TraesCS1D03G0035300.1	1D	93.599	2531	2772	8287580	8291578	TraesCS1D03G0029700.1	1D	85.123	2561	2787	7485862	7490452	TraesCS1D03G0032300.1	1D	84.338	2554	2778	7843644	7847436
315	AET1D6G0017100.1	HC	1D	8896369	8897808	1440	TraesCS1D03G0035300.1	1D	89.729	1441	2772	8287580	8291578	TraesCS1D03G0029700.1	1D	87.69	1446	2787	7485862	7490452	TraesCS1D03G0032300.1	1D	86.639	1452	2778	7843644	7847436
316	AET1D6G0014500LC.1	LC	1D	8946780	8947506	483	TraesCS1D03G0035400.1	1D	98.956	479	2136	8293631	8295994	TraesCS1D03G0035600.1	1D	92.276	479	2079	8315967	8318268	TraesCS1D03G0031000.1	1D	90.126	476	2079	7636833	7639437
317	AET1D6G0017200.1	HC	1D	8947512	8949362	1578	TraesCS1D03G0031000.1	1D	87.602	1597	2079	7636833	7639437	TraesCS1D03G0035600.1	1D	84.947	1601	2079	8315967	8318268	TraesCS1D03G0035400.1	1D	93.235	680	2136	8293631	8295994
318	AET1D6G0014600LC.1	LC	1D	8950437	8953378	2037	TraesCS1D03G0035500.1	1D	92.021	1717	1914	8296531	8299442	TraesCS1D03G0030900.1	1D	88.328	1722	1905	7632197	7635495	TraesCS1D03G0031800.1	1D	85.384	1902	1884	7772412	7776370
319	AET1D6G0014700LC.1	LC	1D	8973032	8973514	483	TraesCS1D03G0035600.1	1D	93.168	483	2079	8315967	8318268	TraesCS1D03G0035400.1	1D	92.754	483	2136	8293631	8295994	TraesCS1D03G0031700.2	1D	88.753	489	2208	7775238	7779704
320	AET1D6G0017300.1	HC	1D	8973520	8975383	1638	TraesCS1D03G0035600.1	1D	90.153	1635	2079	8315967	8318268	TraesCS1D03G0031000.1	1D	87.271	1634	2079	7636833	7639437	TraesCS1D03G0035400.1	1D	97.139	734	2136	8293631	8295994
321	AET1D6G0017400.1	HC	1D	8976458	8979393	1920	TraesCS1D03G0035500.1	1D	97.608	1923	1914	8296531	8299442	TraesCS1D03G0030900.1	1D	88.12	1936	1905	7632197	7635495	TraesCS1D03G0031800.1	1D	85.983	1912	1884	7772412	7776370
322	AET1D6G0017500.1	HC	1D	8990397	8993419	2127	TraesCS1D03G0035600.1	1D	99.759	2073	2079	8315967	8318268	TraesCS1D03G0031000.1	1D	88.793	2079	2079	7636833	7639437	TraesCS1D03G0035400.1	1D	93.608	1189	2136	8293631	8295994
323	AET1D6G0017600.1	HC	1D	8993956	8996684	1956	TraesCS1D03G0035500.1	1D	89.428	1958	1914	8296531	8299442	TraesCS1D03G0030900.1	1D	87.047	1961	1905	7632197	7635495	TraesCS1D03G0031800.1	1D	85.56	1939	1884	7772412	7776370
324	AET1D6G0017700.1	HC	1D	8998533	8999980	1242	TraesCS1D03G0035800.1	1D	97.504	1242	1242	8324667	8326267	TraesCS7D03G1229700.1	7D	82.166	1099	1248	620922470	620923905
325	AET1D6G0017800.1	HC	1D	9005008	9008809
326	AET1D6G0017900.1	HC	1D	9011955	9015267	1158	TraesCS1D03G0035900.1	1D	98.273	1158	1158	8332217	8336281
327	AET1D6G0018000.1	HC	1D	9017533	9019765	498	TraesCS1D03G0036000.1	1D	98.394	498	498	8337814	8340700	TraesCS4D03G0216200.1	4D	89.3	486	498	88080211	88082488	TraesCS5D03G0328200.1	5D	85.597	486	498	207706644	207708848
328	AET1D6G0014800LC.1	LC	1D	9023220	9023849
329	AET1D6G0018100.1	HC	1D	9028090	9029692	1272	TraesCS1D03G0036100.1	1D	98.664	1272	1272	8363677	8369101
330	AET1D6G0014900LC.1	LC	1D	9071483	9072451	969	TraesCS5D03G1115600LC.1	5D	99.691	970	1281	539240426	539241706	TraesCS2D03G0693700LC.1	2D	99.381	970	2625	384714099	384717671	TraesCS7D03G0891500LC.1	7D	99.687	957	3948	493205032	493209187
331	AET1D6G0018200.1	HC	1D	9085398	9086212	423	TraesCS1D03G0037900.1	1D	81.343	134	426	8922917	8923896	TraesCS1D03G0038000LC.1	1D	96.226	53	1227	8923005	8928243
332	AET1D6G0015000LC.1	LC	1D	9087894	9088133	240	TraesCS5D03G0101400LC.1	5D	97.046	237	867	41063887	41064753	TraesCS3D03G0574200LC.1	3D	93.249	237	702	340695397	340696099	TraesCS5D03G0978500LC.1	5D	78.903	237	1116	499555311	499556896
333	AET1D6G0018300.1	HC	1D	9124034	9126625
334	AET1D6G0015100LC.1	LC	1D	9375449	9375778	330	TraesCS1D03G0036200.1	1D	91.304	253	870	8425686	8428027
335	AET1D6G0015200LC.1	LC	1D	9387130	9387635	378	TraesCS2D03G1295900LC.1	2D	93.732	351	927	646079764	646083764	TraesCS2D03G0301300.1	2D	92.042	377	582	87727022	87727681	TraesCS5D03G1055400.1	5D	93.438	320	519	520314985	520315581
336	AET1D6G0015300LC.1	LC	1D	9390913	9392763	513	TraesCS2D03G0501400LC.1	2D	96.862	478	1539	220477372	220478991	TraesCS5D03G0424300LC.1	5D	96.414	474	1245	277948569	277954440	TraesCS1D03G0827800LC.1	1D	96.414	474	1389	439963458	439975948
337	AET1D6G0015400LC.1	LC	1D	9392872	9393534	663	TraesCS2D03G0579100LC.1	2D	96.974	661	870	302617305	302618174	TraesCS4D03G0684000LC.1	4D	96.823	661	825	460079384	460080208	TraesCS5D03G0424300LC.1	5D	96.52	661	1245	277948569	277954440
338	AET1D6G0018400.1	HC	1D	9443603	9444417	267	TraesCS1D03G0036300LC.1	1D	100	263	537	8487359	8506274	TraesCS1D03G0040100.1	1D	90.421	261	1020	9396284	9405243	TraesCS1D03G0041100.1	1D	87.308	260	945	9688210	9693529
339	AET1D6G0018500.1	HC	1D	9461588	9461929	342	TraesCS5D03G0765200LC.1	5D	98.83	342	1626	432574144	432575954	TraesCS4D03G0069500LC.1	4D	98.246	342	2190	19856418	19859552	TraesCS2D03G0735500LC.1	2D	95.322	342	342	412746536	412746877
340	AET1D6G0015500LC.1	LC	1D	9462025	9463392	1188	TraesCS5D03G0765200LC.1	5D	98.991	1189	1626	432574144	432575954	TraesCS7D03G0587800LC.1	7D	95.458	1189	1530	237616864	237618573	TraesCS5D03G0229100LC.1	5D	92.99	1184	2238	107043675	107046105
341	AET1D6G0015600LC.1	LC	1D	9480986	9481241	255	TraesCS7D03G0743100LC.1	7D	94.922	256	417	396961826	396964041	TraesCS4D03G0419800LC.1	4D	91.797	256	1008	294337337	294338344	TraesCS2D03G0758100LC.1	2D	92.233	206	903	425491302	425492204
342	AET1D6G0015700LC.1	LC	1D	9627323	9627637	315	TraesCS1D03G0589200LC.2	1D	96.535	202	513	335134281	335137456	TraesCS6D03G0355500LC.1	6D	97.452	157	297	158632582	158632878
343	AET1D6G0015800LC.1	LC	1D	9630517	9630837	321	TraesCS4D03G0677200LC.2	4D	88.415	328	969	456454739	456458362
344	AET1D6G0018600.1	HC	1D	9690269	9693025	2757	TraesCS1D03G0036500.1	1D	99.506	1620	1623	8591248	8594687	TraesCS1D03G0036700.1	1D	82.692	1976	1968	8633821	8637432	TraesCS7D03G0314000.1	7D	75.707	2441	2754	91147071	91149825
345	AET1D6G0018700.1	HC	1D	9721251	9723218	1968	TraesCS1D03G0036700.1	1D	99.949	1968	1968	8633821	8637432	TraesCS7D03G0146600LC.1	7D	76.198	1941	2100	37462570	37464979	TraesCS7D03G0314000.1	7D	78.664	1467	2754	91147071	91149825
346	AET1D6G0018800.1	HC	1D	9723330	9724004	675	TraesCS1D03G0036500.1	1D	85.329	668	1623	8591248	8594687
347	AET1D6G0015900LC.1	LC	1D	9744306	9744560	255	TraesCS2D03G0524300LC.1	2D	97.647	255	255	252317664	252317918	TraesCS7D03G0965800LC.1	7D	91.176	170	432	531192350	531196189	TraesCS4D03G0219800LC.1	4D	90	170	432	91097451	91099848
348	AET1D6G0018900.1	HC	1D	9776437	9777269	747	TraesCS1D03G0036800.1	1D	98.661	747	747	8667203	8668447	TraesCS7D03G0534100.1	7D	83.774	530	744	205931642	205933189
349	AET1D6G0019000.1	HC	1D	9786008	9787487	1392	TraesCS1D03G0036900.1	1D	96.423	1398	1398	8676817	8678607	TraesCS1D03G0037000.1	1D	83.44	1401	1500	8686742	8689043
350	AET1D6G0019100.1	HC	1D	9792465	9794472	1500	TraesCS1D03G0037000.1	1D	99.8	1500	1500	8686742	8689043	TraesCS1D03G0036900.1	1D	82.977	1404	1398	8676817	8678607	TraesCS7D03G0348500.1	7D	79.406	976	1374	106036295	106037996
351	AET1D6G0019200.1	HC	1D	9824099	9826495	1107	TraesCS1D03G0037300.1	1D	97.338	1052	1098	8727511	8729922
352	AET1D6G0016000LC.1	LC	1D	9879565	9880194	630	TraesCS1D03G0037400.1	1D	90.572	647	1599	8799437	8803408	TraesCS3D03G0165400.1	3D	86.865	571	1584	42593620	42595905	TraesCS1D03G0454400.1	1D	84.568	648	1617	253506450	253510502
353	AET1D6G0019300.1	HC	1D	9894743	9898518	1599	TraesCS1D03G0037400.1	1D	98.937	1599	1599	8799437	8803408	TraesCS1D03G0454400.1	1D	85.796	1570	1617	253506450	253510502	TraesCS2D03G1095200.1	2D	85.506	1580	1602	592289289	592292061
354	AET1D6G0019400.1	HC	1D	9955856	9956908	408	TraesCS1D03G0038000LC.1	1D	93.548	62	1227	8923005	8928243	TraesCS1D03G0037900.1	1D	93.548	62	426	8922917	8923896
355	AET1D6G0019500.1	HC	1D	9961828	9962653	426	TraesCS1D03G0037900.1	1D	99.765	426	426	8922917	8923896	TraesCS1D03G0038000LC.1	1D	99.034	414	1227	8923005	8928243
356	AET1D6G0016100LC.1	LC	1D	9983909	9984178	270	TraesCS1D03G0037800LC.1	1D	98.876	267	741	8918132	8919154	TraesCS5D03G0162700LC.1	5D	98.502	267	561	62340305	62340865	TraesCS3D03G1037900LC.1	3D	98.502	267	561	575234374	575234934
357	AET1D6G0016200LC.1	LC	1D	9989383	9989617	237	TraesCS2D03G0263600LC.1	2D	98.312	237	390	75490212	75490601	TraesCS1D03G0442700LC.1	1D	98.312	237	558	247521604	247522161	TraesCS1D03G0414400LC.1	1D	97.89	237	558	229734251	229734808
358	AET1D6G0019600.1	HC	1D	10045736	10047595	1860	TraesCS1D03G0038300.1	1D	99.807	1551	1551	9016302	9021501
359	AET1D6G0016300LC.1	LC	1D	10047652	10050307
360	AET1D6G0019700.1	HC	1D	10051419	10055899	3372	TraesCS1D03G0038400.1	1D	100	3372	3372	9022044	9027361	TraesCS1D03G0042800.1	1D	76.264	2511	3591	9977550	9995153	TraesCS7D03G0218400.1	7D	78.289	1087	3834	60214133	60219711
361	AET1D6G0019800.1	HC	1D	10058684	10059389	312	TraesCS1D03G0038500.1	1D	100	312	546	9029515	9030704
362	AET1D6G0016400LC.1	LC	1D	10059533	10059838	306	TraesCS1D03G0038500.1	1D	100	181	546	9029515	9030704
363	AET1D6G0019900.1	HC	1D	10063383	10067113	2730	TraesCS1D03G0038600.1	1D	100	2730	2730	9033681	9040126
364	AET1D6G0016500LC.1	LC	1D	10070522	10070935
365	AET1D6G0016600LC.1	LC	1D	10144114	10144572	459	TraesCS1D03G0038700LC.1	1D	99.566	461	582	9121317	9121898
366	AET1D6G0020000.1	HC	1D	10145173	10146734	1134	TraesCS1D03G0038800.1	1D	100	1134	1134	9121342	9124455	TraesCS1D03G0456200.1	1D	86.219	1132	1134	255104336	255106810	TraesCS5D03G1126300.1	5D	85.601	1132	1134	542255034	542259087
367	AET1D6G0020100.1	HC	1D	10147769	10149884	699	TraesCS1D03G0038900.1	1D	100	699	699	9124737	9127417
368	AET1D6G0020200.1	HC	1D	10153391	10159925	1779	TraesCS1D03G0039000.1	1D	99.944	1779	1779	9129416	9137638	TraesCS1D03G0947100.1	1D	82.092	1558	2007	473240739	473250004
369	AET1D6G0016700LC.1	LC	1D	10243168	10245003	1236	TraesCS2D03G0718100LC.1	2D	93.617	517	1197	403413068	403414664	TraesCS1D03G0702300LC.1	1D	92.871	519	1197	394555816	394557410	TraesCS6D03G0685300LC.1	6D	97.935	339	666	421872156	421873217
370	AET1D6G0020300.1	HC	1D	10324552	10324945	270	TraesCS1D03G0039900LC.1	1D	91.852	270	381	9374842	9375354	TraesCS1D03G0039400.1	1D	91.852	270	270	9245157	9246124
371	AET1D6G0020400.1	HC	1D	10340913	10342289	1377	TraesCS1D03G0039600.1	1D	98.983	1377	1377	9262555	9264156	TraesCS4D03G0102600.1	4D	79.439	1318	1389	31183635	31185374	TraesCS4D03G0645800.1	4D	78.846	1352	1398	442873816	442875477
372	AET1D6G0020500.1	HC	1D	10406376	10412419	2385	TraesCS1D03G0039700.1	1D	99.205	2391	2391	9327845	9334250	TraesCS6D03G0572000.1	6D	85.453	1258	2823	349855618	349860125	TraesCS1D03G0039800LC.1	1D	92.175	754	1050	9365845	9369908
373	AET1D6G0016800LC.1	LC	1D	10449530	10450587	699	TraesCS1D03G0039800LC.1	1D	97.522	565	1050	9365845	9369908	TraesCS1D03G0039700.1	1D	91.168	702	2391	9327845	9334250
374	AET1D6G0016900LC.1	LC	1D	10458667	10459709	801	TraesCS1D03G0040000LC.1	1D	96.241	798	1203	9384514	9386110	TraesCS2D03G1192900LC.1	2D	97.656	384	2238	621786404	621789963	TraesCS5D03G0583800LC.1	5D	95.092	163	303	363320598	363320978
375	AET1D6G0017000LC.1	LC	1D	10467516	10468338
376	AET1D6G0020600.1	HC	1D	10469999	10477974	1020	TraesCS1D03G0040100.1	1D	98.725	1020	1020	9396284	9405243	TraesCS1D03G0036300LC.1	1D	85.847	537	537	8487359	8506274	TraesCS1D03G0041100.1	1D	81.97	599	945	9688210	9693529
377	AET1D6G0020700.1	HC	1D	10504226	10513054	3591	TraesCS1D03G0040200.1	1D	99.582	3591	3591	9435351	9444224	TraesCS1D03G0042800.1	1D	79.327	2646	3591	9977550	9995153	TraesCS1D03G1046900.1	1D	77.327	2664	3492	498124887	498132542
378	AET1D6G0017100LC.1	LC	1D	10514534	10514857
379	AET1D6G0020800.1	HC	1D	10530824	10532342	519	TraesCS1D03G0040300.1	1D	100	519	933	9461479	9465994	TraesCS3D03G0074500.1	3D	90	520	933	15931953	15938020	TraesCS1D03G0042700.1	1D	83.622	519	1014	9884257	9887556
380	AET1D6G0017200LC.1	LC	1D	10555062	10557723	1980	TraesCS1D03G0040400.1	1D	98.809	1931	1962	9493072	9498717	TraesCS1D03G0042800.1	1D	77.716	1813	3591	9977550	9995153	TraesCS1D03G0040200.1	1D	82.178	505	3591	9435351	9444224
381	AET1D6G0017300LC.1	LC	1D	10557854	10558210	357	TraesCS1D03G0041300.1	1D	95.198	354	1062	9722460	9732333
382	AET1D6G0017400LC.1	LC	1D	10559417	10559746	330	TraesCS1D03G0040200.1	1D	87.709	179	3591	9435351	9444224
383	AET1D6G0017500LC.1	LC	1D	10589561	10591609
384	AET1D6G0017600LC.1	LC	1D	10593998	10594225	228	TraesCS4D03G0833200LC.1	4D	91.63	227	558	509209682	509210239	TraesCS3D03G0656300LC.1	3D	90.308	227	309	395426371	395426679	TraesCS4D03G0672400LC.1	4D	88.987	227	552	455512329	455512880
385	AET1D6G0020900.1	HC	1D	10653049	10653444	309	TraesCS1D03G0040500.1	1D	99.676	309	309	9623480	9623999
386	AET1D6G0017700LC.1	LC	1D	10687597	10687938
387	AET1D6G0017800LC.1	LC	1D	10689203	10689562
388	AET1D6G0021000.1	HC	1D	10689983	10690195	213	TraesCS1D03G0040700LC.1	1D	100	213	213	9660890	9661102	TraesCS2D03G1116900LC.1	2D	92.488	213	213	598486528	598486740	TraesCS3D03G0539000LC.1	3D	91.549	213	213	315111260	315111472
389	AET1D6G0021100.1	HC	1D	10706131	10710288	1323	TraesCS1D03G0040800.1	1D	99.849	1323	1413	9677228	9681756	TraesCS3D03G1161100.1	3D	87.25	1302	1356	608356272	608361287
390	AET1D6G0017900LC.1	LC	1D	10713716	10713985	270	TraesCS1D03G0040900LC.1	1D	99.259	270	270	9685051	9685320
391	AET1D6G0018000LC.1	LC	1D	10720426	10720911	486	TraesCS1D03G0041100.1	1D	100	486	945	9688210	9693529
392	AET1D6G0018100LC.1	LC	1D	10738746	10740650	1293	TraesCS2D03G0718100LC.1	2D	94.402	518	1197	403413068	403414664	TraesCS1D03G0702300LC.1	1D	93.617	517	1197	394555816	394557410	TraesCS5D03G0693300LC.1	5D	94.688	433	666	403922435	403923393
393	AET1D6G0018200LC.1	LC	1D	10779011	10779319	309	TraesCS3D03G0371200LC.1	3D	93.727	271	405	149022468	149022872
394	AET1D6G0018300LC.1	LC	1D	10788262	10788884	300	TraesCS1D03G0041600.1	1D	98.333	300	1479	9742405	9753140
395	AET1D6G0018400LC.1	LC	1D	10801871	10802851	981	TraesCS3D03G0337000LC.1	3D	94.271	384	384	127164471	127164854	TraesCS1D03G0952500LC.1	1D	82.785	395	540	474982181	474982720
396	AET1D6G0018500LC.1	LC	1D	10821461	10821778	318	TraesCS1D03G0041900LC.1	1D	100	318	534	9798921	9799454	TraesCS1D03G0042000LC.1	1D	100	200	450	9799220	9802668
397	AET1D6G0021200.1	HC	1D	10825970	10826327	279	TraesCS1D03G0042100.1	1D	100	279	279	9802988	9804033
398	AET1D6G0021300.1	HC	1D	10895002	10897483	1176	TraesCS1D03G0042500.1	1D	99.745	1176	1176	9843831	9846538
399	AET1D6G0021400.1	HC	1D	10935580	10938454	936	TraesCS1D03G0042700.1	1D	99.466	936	1014	9884257	9887556	TraesCS3D03G0074500.1	3D	83.582	938	933	15931953	15938020	TraesCS1D03G0040300.1	1D	82.109	939	933	9461479	9465994
400	AET1D6G0018600LC.1	LC	1D	10983089	10983280	192	TraesCS4D03G0175800LC.1	4D	93.122	189	828	65624511	65625338	TraesCS5D03G0367900LC.1	5D	92.063	189	519	236615618	236616136	TraesCS5D03G0980000LC.1	5D	91.534	189	2169	499916236	499918404
401	AET1D6G0021500.1	HC	1D	11017552	11020565	1455	TraesCS1D03G0042800.1	1D	99.373	1436	3591	9977550	9995153	TraesCS1D03G0040200.1	1D	78.188	1435	3591	9435351	9444224	TraesCS3D03G1168800.1	3D	71.69	929	1074	610820063	610821419
402	AET1D6G0018700LC.1	LC	1D	11032294	11033829	1311	TraesCS1D03G0042800.1	1D	99.882	845	3591	9977550	9995153	TraesCS1D03G0040200.1	1D	78.58	817	3591	9435351	9444224	TraesCS1D03G0040400.1	1D	79.359	499	1962	9493072	9498717
403	AET1D6G0018800LC.1	LC	1D	11034605	11034814	210	TraesCS1D03G0196500.1	1D	95.055	182	444	72657476	72657919	TraesCS3D03G0509400LC.1	3D	95.954	173	216	289313868	289314083	TraesCS4D03G0696900LC.1	4D	93.407	182	1008	464901919	464903027
404	AET1D6G0018900LC.1	LC	1D	11108495	11109015	435	TraesCS1D03G0043100LC.2	1D	99.08	435	435	10064191	10064905	TraesCS1D03G0041800.1	1D	91.139	79	378	9768946	9769323
405	AET1D6G0021600.1	HC	1D	11180004	11180627	624	TraesCS1D03G0043200.1	1D	100	624	624	10126307	10126930
406	AET1D6G0021700.1	HC	1D	11189822	11191027	1122	TraesCS1D03G0043300.1	1D	100	1122	1689	10135325	10137987
407	AET1D6G0019000LC.1	LC	1D	11201872	11202918	1047	TraesCS2D03G0172100.1	2D	78.282	838	1041	39477769	39479118	TraesCS1D03G0060200.1	1D	76.29	814	1047	12746173	12748255	TraesCS2D03G0377600.1	2D	78.003	641	1236	127675244	127676479
408	AET1D6G0019100LC.1	LC	1D	11240176	11240910	735	TraesCS6D03G0023200LC.1	6D	98.317	713	936	4405570	4408176	TraesCS4D03G0100000LC.1	4D	97.896	713	1401	30937196	30939883	TraesCS1D03G0183600LC.1	1D	97.896	713	936	65542261	65545020
409	AET1D6G0021800.1	HC	1D	11244657	11245833	1044	TraesCS1D03G0043400.1	1D	99.808	1044	1044	10144230	10145801	TraesCS3D03G1015800.1	3D	77.733	750	984	567398951	567400352	TraesCS3D03G1163500.1	3D	77.304	727	1017	608710503	608711938
410	AET1D6G0021900.1	HC	1D	11256348	11264015	3570	TraesCS1D03G0043500.2	1D	98.66	3582	3582	10157489	10165721
411	AET1D6G0022000.1	HC	1D	11278470	11281484	2484	TraesCS1D03G0043800.1	1D	97.583	2027	2976	10199037	10210936	TraesCS1D03G0043600.1	1D	87.04	2037	3189	10173955	10179362
412	AET1D6G0022100.1	HC	1D	11368080	11368334	255	TraesCS1D03G0044000.1	1D	100	255	255	10256969	10257223
413	AET1D6G0019200LC.1	LC	1D	11370928	11371236
414	AET1D6G0022200.1	HC	1D	11372572	11373457	627	TraesCS1D03G0044100.1	1D	97.129	627	627	10261405	10262472
415	AET1D6G0019300LC.1	LC	1D	11384985	11385320
416	AET1D6G0022300.1	HC	1D	11385345	11387551	1251	TraesCS1D03G0044200.1	1D	99.201	1251	1251	10270654	10274452
417	AET1D6G0019400LC.1	LC	1D	11436310	11436667	267	TraesCS1D03G0044500LC.1	1D	98.127	267	321	10321908	10322323	TraesCS1D03G0044900LC.1	1D	99.6	250	291	10435674	10436059	TraesCS7D03G0349300.1	7D	96.552	232	339	106464503	106466199
418	AET1D6G0019500LC.1	LC	1D	11447530	11453864	1731	TraesCS2D03G1315400.1	2D	77.333	225	1677	649539254	649545775
419	AET1D6G0019600LC.1	LC	1D	11545957	11546154	198	TraesCS1D03G0044700.1	1D	99.495	198	2526	10422975	10426120
420	AET1D6G0019700LC.1	LC	1D	11549036	11549819	642	TraesCS1D03G0044300.1	1D	98.598	642	1092	10284018	10286281	TraesCS1D03G0045000.1	1D	98.442	642	1092	10460749	10462774	TraesCS1D03G0044800.1	1D	97.975	642	1089	10427768	10430080
421	AET1D6G0019800LC.1	LC	1D	11549933	11551034	312	TraesCS1D03G0044800.1	1D	92.515	334	1089	10427768	10430080	TraesCS1D03G0044600.1	1D	92.515	334	1092	10328353	10330651	TraesCS1D03G0045000.1	1D	96.97	231	1092	10460749	10462774
422	AET1D6G0019900LC.1	LC	1D	11558373	11558788	321	TraesCS1D03G0044500LC.1	1D	99.377	321	321	10321908	10322323	TraesCS1D03G0044900LC.1	1D	100	289	291	10435674	10436059	TraesCS7D03G0349300.1	7D	97.07	273	339	106464503	106466199
423	AET1D6G0022400.1	HC	1D	11584060	11585949	1092	TraesCS1D03G0044300.1	1D	98.901	1092	1092	10284018	10286281	TraesCS1D03G0045000.1	1D	98.81	1092	1092	10460749	10462774	TraesCS1D03G0044800.1	1D	98.789	991	1089	10427768	10430080
424	AET1D6G0022500.1	HC	1D	11673355	11675839	1539	TraesCS1D03G0045300.1	1D	99.61	1539	1539	10564890	10567566	TraesCS1D03G0019300.1	1D	79.928	1385	3225	5269306	5276316	TraesCS5D03G0155100.1	5D	79.334	1442	1506	59431878	59435081
425	AET1D6G0022600.1	HC	1D	11725393	11727489	1062	TraesCS1D03G0045300.1	1D	90.395	1062	1539	10564890	10567566	TraesCS1D03G0019300.1	1D	78.859	1069	3225	5269306	5276316	TraesCS1D03G0239900.1	1D	77.788	1067	1899	93298086	93301885
426	AET1D6G0022700.1	HC	1D	11737332	11740944	2490	TraesCS1D03G0045400.1	1D	99.88	2490	2490	10581352	10585193	TraesCS3D03G0502000.2	3D	81.25	272	2508	284345135	284352094
427	AET1D6G0022800.1	HC	1D	11746839	11750051	1389	TraesCS1D03G0045500.1	1D	99.856	1389	1407	10590733	10597060
428	AET1D6G0022900.1	HC	1D	11831377	11841820	3978	TraesCS1D03G0046000.2	1D	99.574	3993	3993	10666814	10678260	TraesCS3D03G1159700.2	3D	80.864	3726	3954	608102298	608113479	TraesCS3D03G0594600.1	3D	86.261	1201	2187	356779070	356785003
429	AET1D6G0020000LC.1	LC	1D	11858254	11858571
430	AET1D6G0023000.1	HC	1D	11869716	11872788	2958	TraesCS1D03G0046200.1	1D	99.651	860	987	10702255	10705142
431	AET1D6G0023100.1	HC	1D	11886883	11890544	321	TraesCS1D03G0046400.1	1D	100	321	321	10776701	10781413	TraesCS2D03G1072700LC.1	2D	93.007	143	144	585149567	585149710
432	AET1D6G0023200.1	HC	1D	11903226	11904985	630	TraesCS1D03G0046500.1	1D	98.73	630	630	10789220	10791288
433	AET1D6G0020100LC.1	LC	1D	11905543	11910387	1632	TraesCS1D03G0046600.1	1D	98.884	1523	1560	10791391	10796390	TraesCS2D03G0920000LC.1	2D	87.097	155	276	522982640	522983055
434	AET1D6G0023300.1	HC	1D	11929189	11930989	831	TraesCS1D03G0046900.1	1D	98.797	831	831	10806678	10809056	TraesCS2D03G0962900.1	2D	86.688	616	837	541794425	541802250
435	AET1D6G0020200LC.1	LC	1D	11936703	11936982	201	TraesCS1D03G0047000LC.1	1D	98.492	199	312	10813660	10815003
436	AET1D6G0020300LC.1	LC	1D	11946484	11946786	303	TraesCS1D03G0047200.1	1D	99.34	303	687	10816701	10817387	TraesCS5D03G1195800.1	5D	78.378	259	2835	559878283	559889010
437	AET1D6G0023400.1	HC	1D	11963136	11965235	1575	TraesCS1D03G0047300.1	1D	99.619	1575	1572	10823735	10826174	TraesCS5D03G0628400LC.1	5D	78.534	382	642	380146568	380147230	TraesCS3D03G0257500LC.1	3D	78.824	255	393	80655658	80656050
438	AET1D6G0020400LC.1	LC	1D	11992801	11993240	348	TraesCS4D03G0058400LC.1	4D	96.35	137	513	16283252	16284972	TraesCS1D03G0047400LC.1	1D	100	98	447	10835936	10837533	TraesCS4D03G0058300LC.1	4D	98.98	98	447	16281331	16283233
439	AET1D6G0023500.1	HC	1D	11996883	11999641	1206	TraesCS1D03G0047600.1	1D	99.668	1206	1206	10841086	10846099
440	AET1D6G0020500LC.1	LC	1D	12034251	12035151	901	TraesCS1D03G0048400.1	1D	99.778	901	2160	11005658	11010205	TraesCS1D03G0048500LC.1	1D	83.987	637	633	11020584	11021216
441	AET1D6G0020600LC.1	LC	1D	12037395	12038525	1017	TraesCS1D03G0048400.1	1D	99.312	1017	2160	11005658	11010205	TraesCS1D03G0047800.1	1D	80.266	978	1260	10923571	10925026	TraesCS1D03G0048700.1	1D	82.263	327	567	11049150	11049716
442	AET1D6G0020700LC.1	LC	1D	12043521	12045214	1692	TraesCS4D03G0411800LC.1	4D	97.561	861	870	284749005	284749876	TraesCS3D03G0555600LC.1	3D	82.309	1594	1587	325879106	325881342	TraesCS4D03G0401500LC.1	4D	90.858	886	888	272548445	272549332
443	AET1D6G0020800LC.1	LC	1D	12064839	12066168	1329	TraesCS6D03G0646800LC.1	6D	96.061	1320	1422	400918953	400920374	TraesCS5D03G0505900LC.1	5D	91.874	1329	1860	327703337	327705522	TraesCS1D03G0964700LC.1	1D	87.292	1322	1422	478323030	478324451
444	AET1D6G0020900LC.1	LC	1D	12116507	12116797	291	TraesCS4D03G0550800LC.1	4D	96.233	292	1209	386952781	386953989	TraesCS3D03G0300400LC.1	3D	96.233	292	642	104897964	104898605	TraesCS5D03G0910000LC.1	5D	97.482	278	1395	477355785	477357260
445	AET1D6G0021000LC.1	LC	1D	12116904	12117521	618	TraesCS5D03G0910000LC.1	5D	99.182	611	1395	477355785	477357260	TraesCS7D03G1176400LC.1	7D	98.691	611	1395	606860863	606862338	TraesCS2D03G0955900LC.1	2D	98.691	611	1506	539457914	539459575
446	AET1D6G0021100LC.1	LC	1D	12124571	12124813	243	TraesCS7D03G0714800LC.1	7D	94.167	240	480	381822095	381822574	TraesCS4D03G0788300LC.1	4D	93.75	240	513	497215090	497215602	TraesCS4D03G0747400LC.1	4D	93.59	234	480	483798865	483799344
447	AET1D6G0021200LC.1	LC	1D	12139277	12141998	1770	TraesCS1D03G0048800.1	1D	99.817	546	897	11069139	11070217	TraesCS1D03G0048600LC.1	1D	87.42	628	624	11040999	11069088	TraesCS1D03G0047800.1	1D	78.882	805	1260	10923571	10925026
448	AET1D6G0023600.1	HC	1D	12154562	12157315	2754	TraesCS1D03G0048900.1	1D	99.188	2339	2339	11082355	11086276	TraesCS1D03G0031300.1	1D	84.428	2755	2802	7703824	7706918	TraesCS1D03G0033200.1	1D	83.955	2761	2745	8015283	8031795
449	AET1D6G0023700.1	HC	1D	12160415	12165183	1884	TraesCS1D03G0049000.1	1D	99.469	1884	1884	11087651	11093290
450	AET1D6G0023800.1	HC	1D	12171896	12177347	1836	TraesCS1D03G0049100.2	1D	99.188	1848	1848	11135128	11142088
451	AET1D6G0023900.1	HC	1D	12178975	12179889	915	TraesCS1D03G0049200.1	1D	99.563	915	915	11142339	11143634
452	AET1D6G0021300LC.1	LC	1D	12189178	12191039
453	AET1D6G0021400LC.1	LC	1D	12275828	12276584	666	TraesCS3D03G0058400.2	3D	89.253	549	1884	11929579	11935018
454	AET1D6G0021500LC.1	LC	1D	12276712	12278733	825	TraesCS3D03G0058400.2	3D	86.667	660	1884	11929579	11935018
455	AET1D6G0024000.1	HC	1D	12352101	12358407	2106	TraesCS1D03G0048400.1	1D	78.027	2007	2160	11005658	11010205	TraesCS1D03G0047800.1	1D	79.192	1139	1260	10923571	10925026	TraesCS1D03G0048800.1	1D	80.739	893	897	11069139	11070217
456	AET1D6G0021600LC.1	LC	1D	12373346	12373693
457	AET1D6G0024100.1	HC	1D	12386125	12386439	213	TraesCS1D03G0049300.1	1D	97.183	213	213	11156391	11158091
458	AET1D6G0024200.1	HC	1D	12387675	12388822	1056	TraesCS1D03G0049400.1	1D	98.011	1056	1056	11159741	11161318	TraesCS5D03G0377000.1	5D	90.517	1044	1083	244125254	244127496	TraesCS3D03G0763500.1	3D	74.074	594	1188	455824481	455826133
459	AET1D6G0024300.1	HC	1D	12409575	12411662	1101	TraesCS1D03G0050700.1	1D	95.913	1101	1095	11262981	11265213	TraesCS1D03G0049500.1	1D	94.216	1072	1092	11181438	11183799	TraesCS1D03G0049600.1	1D	95.224	1005	1095	11192896	11196317
460	AET1D6G0024400.1	HC	1D	12450936	12453287	2352	TraesCS1D03G0049900.1	1D	92.566	2058	2091	11227521	11229611
461	AET1D6G0024500.1	HC	1D	12468335	12468928	594	TraesCS1D03G0050700.1	1D	99.495	594	1095	11262981	11265213	TraesCS1D03G0049500.1	1D	99.158	594	1092	11181438	11183799	TraesCS1D03G0049600.1	1D	98.316	594	1095	11192896	11196317
462	AET1D6G0024600.1	HC	1D	12511999	12513714	1059	TraesCS1D03G0050800.1	1D	99.528	1059	1059	11347677	11349522	TraesCS1D03G0049500.1	1D	93.452	1008	1092	11181438	11183799	TraesCS1D03G0049600.1	1D	91.14	1061	1095	11192896	11196317
463	AET1D6G0024700.1	HC	1D	12517114	12518572	1362	TraesCS1D03G0050900.1	1D	99.339	1362	1362	11352488	11354372	TraesCS7D03G0945200.1	7D	79.275	1351	1350	519964452	519966399	TraesCS7D03G0945700.1	7D	79.514	1318	1350	520446522	520448329
464	AET1D6G0021700LC.1	LC	1D	12537879	12538304
465	AET1D6G0024800.1	HC	1D	12582854	12583090	237	TraesCS1D03G0051100.1	1D	92.405	237	237	11403746	11403982
466	AET1D6G0025000.1	HC	1D	13095243	13095458	216	TraesCS1D03G0052900.1	1D	100	216	216	11535289	11535504	TraesCS1D03G0052300.1	1D	99.074	216	216	11500690	11500905	TraesCS1D03G0052200LC.1	1D	99.074	216	306	11500655	11500960
467	AET1D6G0025200.1	HC	1D	13102298	13102552	255	TraesCS1D03G0051900LC.1	1D	99.608	255	312	11465432	11465981	TraesCS1D03G0052400.1	1D	98.431	255	255	11506893	11507147	TraesCS1D03G0053000.1	1D	95.669	254	255	11541380	11541634
468	AET1D6G0021800LC.1	LC	1D	13106538	13107948	684	TraesCS4D03G0648800LC.1	4D	85.613	702	1140	444329818	444331826	TraesCS1D03G0051300LC.1	1D	98.02	404	1140	11432765	11434708	TraesCS2D03G0132200LC.1	2D	97.525	404	1395	30371212	30373538
469	AET1D6G0021900LC.1	LC	1D	13107990	13108955	723	TraesCS1D03G0052500LC.1	1D	99.27	685	1338	11511129	11514379	TraesCS5D03G0288400.1	5D	92.361	720	3876	164428909	164444012	TraesCS2D03G0175700LC.1	2D	90.615	650	4452	40397534	40406196
470	AET1D6G0022000LC.1	LC	1D	13116354	13117413	486	TraesCS1D03G0051400LC.1	1D	96.748	369	804	11444157	11445460	TraesCS1D03G0530900LC.1	1D	91.436	362	855	300001486	300002340	TraesCS5D03G0288400.1	5D	90.476	357	3876	164428909	164444012
471	AET1D6G0025300.1	HC	1D	13128860	13129084	225	TraesCS1D03G0052800.1	1D	99.556	225	225	11533298	11534015
472	AET1D6G0025400.1	HC	1D	13150875	13151330	348	TraesCS1D03G0051800.1	1D	98.276	348	348	11458050	11458505	TraesCS1D03G0052200LC.1	1D	98.734	237	306	11500655	11500960	TraesCS1D03G0051700LC.1	1D	98.319	238	306	11458015	11458320
473	AET1D6G0025500.1	HC	1D	13184380	13184604	225	TraesCS1D03G0052800.1	1D	99.556	225	225	11533298	11534015
474	AET1D6G0025600.1	HC	1D	13259118	13259372	255	TraesCS1D03G0053000.1	1D	98.824	255	255	11541380	11541634	TraesCS1D03G0051900LC.1	1D	96.457	254	312	11465432	11465981	TraesCS1D03G0052400.1	1D	95.276	254	255	11506893	11507147
475	AET1D6G0022100LC.1	LC	1D	13274056	13274337	324	TraesCS7D03G0156000LC.1	7D	100	37	477	40419088	40419565	TraesCS7D03G0081700LC.1	7D	100	37	870	19439322	19440281	TraesCS7D03G0066700LC.1	7D	100	37	480	15451098	15451577
476	AET1D6G0025700.1	HC	1D	13332196	13335929	2868	TraesCS1D03G0053300.1	1D	94.005	2869	2877	11584532	11591223	TraesCS1D03G0054900.1	1D	91.515	2864	2862	11894301	11899814	TraesCS1D03G0054800.1	1D	88.414	2805	2868	11853103	11861033
477	AET1D6G0022200LC.1	LC	1D	13411251	13413494	1041	TraesCS1D03G0055100.1	1D	98.99	891	1533	11924669	11928150	TraesCS5D03G0740900.1	5D	75.619	767	1551	423973321	423982552
478	AET1D6G0022300LC.1	LC	1D	13413541	13414537	525	TraesCS1D03G0055100.1	1D	99.429	525	1533	11924669	11928150
479	AET1D6G0022400LC.1	LC	1D	13419988	13420317
480	AET1D6G0025800.1	HC	1D	13424044	13428053	2862	TraesCS1D03G0054900.1	1D	89.557	2796	2862	11894301	11899814	TraesCS1D03G0053300.1	1D	87.922	2873	2877	11584532	11591223	TraesCS1D03G0054800.1	1D	87.391	2871	2868	11853103	11861033
481	AET1D6G0025900.1	HC	1D	13443193	13443429	237	TraesCS1D03G0051900LC.1	1D	89.412	255	312	11465432	11465981	TraesCS1D03G0053000.1	1D	88.976	254	255	11541380	11541634	TraesCS1D03G0052400.1	1D	88.235	255	255	11506893	11507147
482	AET1D6G0026000.1	HC	1D	13503089	13503307	219	TraesCS1D03G0053600.1	1D	89.189	222	219	11607005	11608582	TraesCS1D03G0052900.1	1D	86.758	219	216	11535289	11535504	TraesCS1D03G0052300.1	1D	85.845	219	216	11500690	11500905
483	AET1D6G0026100.1	HC	1D	13525714	13529630	2877	TraesCS1D03G0054900.1	1D	93.89	2864	2862	11894301	11899814	TraesCS1D03G0053300.1	1D	91.951	2870	2877	11584532	11591223	TraesCS1D03G0054800.1	1D	88.507	2880	2868	11853103	11861033
484	AET1D6G0022500LC.1	LC	1D	13673397	13673645	249	TraesCS1D03G0053800LC.1	1D	89.712	243	258	11642501	11642758
485	AET1D6G0022600LC.1	LC	1D	13684239	13684544	306	TraesCS7D03G0971800LC.1	7D	98.697	307	471	532207419	532208025	TraesCS6D03G0059800LC.1	6D	98.697	307	429	13199765	13200193	TraesCS5D03G1107500.1	5D	98.697	307	459	536023633	536024240
486	AET1D6G0022700LC.1	LC	1D	13699595	13699867	273	TraesCS3D03G0010700LC.1	3D	98.529	272	309	1853265	1853573	TraesCS2D03G0975700LC.1	2D	98.529	272	309	547470419	547470727	TraesCS1D03G0879300LC.1	1D	98.529	272	312	456170300	456171534
487	AET1D6G0026200.1	HC	1D	13710393	13710617	225	TraesCS1D03G0052800.1	1D	96	225	225	11533298	11534015
488	AET1D6G0026300.1	HC	1D	13713679	13713894	216	TraesCS1D03G0052900.1	1D	99.537	216	216	11535289	11535504	TraesCS1D03G0052300.1	1D	98.611	216	216	11500690	11500905	TraesCS1D03G0052200LC.1	1D	98.611	216	306	11500655	11500960
489	AET1D6G0026400.1	HC	1D	13720555	13720809	255	TraesCS1D03G0051900LC.1	1D	100	255	312	11465432	11465981	TraesCS1D03G0052400.1	1D	98.824	255	255	11506893	11507147	TraesCS1D03G0053000.1	1D	96.063	254	255	11541380	11541634
490	AET1D6G0026500.1	HC	1D	13803913	13804137	225	TraesCS1D03G0052800.1	1D	99.111	225	225	11533298	11534015
491	AET1D6G0026600.1	HC	1D	13857865	13858320	339	TraesCS1D03G0051800.1	1D	97.097	310	348	11458050	11458505	TraesCS1D03G0052200LC.1	1D	97.468	237	306	11500655	11500960	TraesCS1D03G0051700LC.1	1D	97.059	238	306	11458015	11458320
492	AET1D6G0026700.1	HC	1D	13862412	13862666	255	TraesCS1D03G0051900LC.1	1D	94.51	255	312	11465432	11465981	TraesCS1D03G0052400.1	1D	93.725	255	255	11506893	11507147	TraesCS1D03G0053000.1	1D	93.701	254	255	11541380	11541634
493	AET1D6G0022800LC.1	LC	1D	13866150	13866560	411	TraesCS6D03G0351400LC.1	6D	100	34	636	154904703	154905338
494	AET1D6G0022900LC.1	LC	1D	13871849	13872163	315	TraesCS2D03G1314800.1	2D	92.143	140	1914	649482266	649487510
495	AET1D6G0026800.1	HC	1D	13927666	13931692	2739	TraesCS1D03G0054900.1	1D	93.209	1237	2862	11894301	11899814	TraesCS1D03G0053300.1	1D	92.851	1245	2877	11584532	11591223	TraesCS1D03G0054800.1	1D	92.086	1251	2868	11853103	11861033
496	AET1D6G0023000LC.1	LC	1D	14102555	14102926	372	TraesCS1D03G0192600LC.1	1D	97.674	344	369	71151804	71152516
497	AET1D6G0023100LC.1	LC	1D	14112947	14114606	738	TraesCS4D03G0825500LC.1	4D	98.78	738	1062	505599984	505602081	TraesCS3D03G0360700LC.1	3D	98.912	735	804	142020545	142022270	TraesCS5D03G0075800.1	5D	98.645	738	1020	28341857	28343911
498	AET1D6G0023200LC.1	LC	1D	14117469	14118473	1005	TraesCS6D03G0646800LC.1	6D	96.707	1002	1422	400918953	400920374	TraesCS5D03G0505900LC.1	5D	92.715	1002	1860	327703337	327705522	TraesCS1D03G0964700LC.1	1D	87.725	1002	1422	478323030	478324451
499	AET1D6G0023300LC.1	LC	1D	14123092	14123517	426	TraesCS7D03G0920900LC.1	7D	99.061	426	435	507425388	507425822	TraesCS4D03G0576700LC.1	4D	97.418	426	435	401290313	401290747	TraesCS6D03G0911200LC.1	6D	96.948	426	435	490810445	490810879
500	AET1D6G0023400LC.1	LC	1D	14131842	14137734
501	AET1D6G0023500LC.1	LC	1D	14199470	14199760	291	TraesCS1D03G0055300LC.1	1D	98.485	264	291	12010508	12010798
502	AET1D6G0026900.1	HC	1D	14243305	14248653	2295	TraesCS1D03G0055500.1	1D	99.869	2295	2295	12016584	12024542	TraesCS1D03G0068200.1	1D	89.504	2277	2301	17323640	17329568	TraesCS3D03G0462300.1	3D	78.07	2166	2307	239055307	239068641
503	AET1D6G0023600LC.1	LC	1D	14250775	14251089	315	TraesCS1D03G0055700LC.1	1D	100	315	315	12025878	12026192
504	AET1D6G0027000.1	HC	1D	14255335	14259048	2559	TraesCS1D03G0055800.1	1D	99.258	2559	2559	12030396	12034282
505	AET1D6G0023700LC.1	LC	1D	14263870	14264190	321	TraesCS1D03G0055900.2	1D	96.262	321	1431	12038758	12040466	TraesCS3D03G0872700.1	3D	87.029	239	1389	511690441	511694477	TraesCS5D03G1132700.1	5D	76.224	143	1380	543535053	543536432
506	AET1D6G0023800LC.1	LC	1D	14264273	14265166	894	TraesCS1D03G0055900.2	1D	96.162	912	1431	12038758	12040466	TraesCS1D03G0684400.1	1D	79.75	879	1389	385544645	385546082	TraesCS3D03G0872700.1	3D	83.101	574	1389	511690441	511694477
507	AET1D6G0027100.1	HC	1D	14265536	14266258	351	TraesCS1D03G0056000.1	1D	98.575	351	351	12040593	12041315
508	AET1D6G0023900LC.1	LC	1D	14279161	14283054	378	TraesCS1D03G0056400.2	1D	88.559	236	1575	12064527	12068688
509	AET1D6G0027200.1	HC	1D	14307021	14309381
510	AET1D6G0024000LC.1	LC	1D	14344065	14345367	996	TraesCS3D03G0485500LC.1	3D	89.865	296	309	269050766	269051074	TraesCS1D03G0746300LC.1	1D	80.135	297	408	411821484	411823116
511	AET1D6G0024100LC.1	LC	1D	14347845	14348150	306	TraesCS1D03G0057300LC.1	1D	100	241	345	12156804	12157202
512	AET1D6G0027300.1	HC	1D	14371006	14371575
513	AET1D6G0027400.1	HC	1D	14375057	14376259	1203	TraesCS1D03G0057500.1	1D	98.842	1209	1209	12179645	12182369	TraesCS3D03G1176600.1	3D	86.553	409	1161	612518922	612520456	TraesCS4D03G0445200LC.1	4D	81.159	276	492	311410099	311410592
514	AET1D6G0024200LC.1	LC	1D	14425823	14427551	525	TraesCS7D03G0891500LC.1	7D	98.511	470	3948	493205032	493209187	TraesCS7D03G0705200LC.1	7D	98.511	470	1299	372693518	372695252	TraesCS7D03G0082200LC.1	7D	98.511	470	2571	19490496	19493066
515	AET1D6G0024300LC.1	LC	1D	14427581	14427875	297	TraesCS7D03G0891700LC.1	7D	98.316	297	2019	493206578	493208878	TraesCS7D03G0891500LC.1	7D	98.316	297	3948	493205032	493209187	TraesCS7D03G0082200LC.1	7D	98.316	297	2571	19490496	19493066
516	AET1D6G0024400LC.1	LC	1D	14428118	14429977	1638	TraesCS1D03G0559700LC.1	1D	98.898	1634	3453	317961113	317964787	TraesCS4D03G0666500LC.1	4D	99.02	1327	3072	452119854	452123147	TraesCS2D03G0750500LC.1	2D	98.738	1030	2304	422015227	422017752
517	AET1D6G0027500.1	HC	1D	14478309	14481728	1539	TraesCS1D03G0057900.1	1D	99.415	1539	1539	12248677	12253506	TraesCS5D03G0747300.1	5D	85.62	1509	1854	426137287	426142821	TraesCS3D03G1116600.1	3D	76.205	996	1479	596219839	596225774
518	AET1D6G0027600.1	HC	1D	14487449	14487941	399	TraesCS1D03G0058000.1	1D	98.747	399	399	12277758	12278793
519	AET1D6G0024500LC.1	LC	1D	14527774	14528163
520	AET1D6G0024600LC.1	LC	1D	14528237	14528741	315	TraesCS7D03G0121700LC.1	7D	88.966	290	345	30152577	30153101
521	AET1D6G0024700LC.1	LC	1D	14528823	14529605
522	AET1D6G0024800LC.1	LC	1D	14529729	14530634	822	TraesCS3D03G0113900LC.1	3D	88.158	76	1452	26032670	26047637
523	AET1D6G0024900LC.1	LC	1D	14530697	14531008	312	TraesCS2D03G0438400LC.2	2D	83.26	227	1413	167830611	167832680
524	AET1D6G0027700.1	HC	1D	14542402	14544450	900	TraesCS1D03G0058100.1	1D	99	900	900	12380635	12387155
525	AET1D6G0027800.1	HC	1D	14545856	14548081	2226	TraesCS1D03G0058700.1	1D	88.39	2162	2142	12468726	12470867	TraesCS1D03G0059400.1	1D	87.107	2195	2190	12665964	12668153	TraesCS1D03G0058400.1	1D	87.518	2139	2106	12443742	12445847
526	AET1D6G0025000LC.1	LC	1D	14550070	14550843	774	TraesCS1D03G0058700.1	1D	99.483	774	2142	12468726	12470867	TraesCS1D03G0058900.1	1D	90.501	779	2178	12553824	12556001	TraesCS1D03G0059400.1	1D	90.31	774	2190	12665964	12668153
527	AET1D6G0025100LC.1	LC	1D	14557643	14558104	462	TraesCS3D03G0484500LC.1	3D	99.087	219	306	268477366	268477671
528	AET1D6G0025200LC.1	LC	1D	14561612	14561977	366	TraesCS1D03G0058200.1	1D	93.767	369	369	12387879	12392016	TraesCS1D03G0058700.1	1D	89.431	369	2142	12468726	12470867	TraesCS1D03G0058400.1	1D	88.571	350	2106	12443742	12445847
529	AET1D6G0027900.1	HC	1D	14578957	14580453	1497	TraesCS1D03G0058700.1	1D	89.1	1477	2142	12468726	12470867	TraesCS1D03G0058900.1	1D	88.29	1503	2178	12553824	12556001	TraesCS1D03G0059400.1	1D	87.642	1497	2190	12665964	12668153
530	AET1D6G0025300LC.1	LC	1D	14585331	14585727	399	TraesCS1D03G0478900LC.1	1D	97.243	399	1299	260895213	260896698	TraesCS1D03G0686200LC.1	1D	96.692	393	420	386348735	386349154	TraesCS3D03G1073800LC.1	3D	96.438	393	726	584393905	584394630
531	AET1D6G0028000.1	HC	1D	14597463	14599559	2097	TraesCS1D03G0058400.1	1D	97.629	2109	2106	12443742	12445847	TraesCS1D03G0058700.1	1D	86.808	2130	2142	12468726	12470867	TraesCS1D03G0059400.1	1D	87.253	1977	2190	12665964	12668153
532	AET1D6G0025400LC.1	LC	1D	14626133	14626909	777	TraesCS1D03G0058900.1	1D	97.169	777	2178	12553824	12556001	TraesCS1D03G0059400.1	1D	90.42	762	2190	12665964	12668153	TraesCS1D03G0058700.1	1D	89.859	779	2142	12468726	12470867
533	AET1D6G0025500LC.1	LC	1D	14666231	14666581	351	TraesCS7D03G0713000LC.1	7D	93.696	349	2511	380225526	380228036	TraesCS7D03G0171000LC.1	7D	93.41	349	981	45508013	45512008	TraesCS5D03G0263400LC.1	5D	93.41	349	903	128315840	128316742
534	AET1D6G0028100.1	HC	1D	14671729	14672771	894	TraesCS1D03G0059300.1	1D	97.987	894	1077	12660210	12662537	TraesCS3D03G1029500.1	3D	84.494	890	1083	571512866	571516326	TraesCS3D03G1022400.1	3D	83.747	886	1083	569382729	569385066
535	AET1D6G0028200.1	HC	1D	14683638	14687239	1770	TraesCS1D03G0059700.1	1D	97.834	1385	1839	12722052	12726026
536	AET1D6G0028300.1	HC	1D	14687819	14689930	402	TraesCS1D03G0059800.1	1D	97.512	402	402	12726401	12728516
537	AET1D6G0025600LC.1	LC	1D	14690473	14690796
538	AET1D6G0028400.1	HC	1D	14691319	14694228	948	TraesCS1D03G0059900.1	1D	97.257	948	948	12729937	12732884
539	AET1D6G0028500.1	HC	1D	14696553	14698768	843	TraesCS1D03G0060100.1	1D	99.408	844	1083	12738256	12741351
540	AET1D6G0025700LC.1	LC	1D	14742787	14743191	405	TraesCS5D03G0255200.1	5D	94.737	399	414	122590117	122590530	TraesCS2D03G0069300.1	2D	94.737	399	414	14096973	14097386	TraesCS4D03G0665600.1	4D	92.982	399	414	451905617	451906030
541	AET1D6G0028600.1	HC	1D	14747447	14752099	1731	TraesCS1D03G0060500.1	1D	99.538	1731	1731	12823259	12828118
542	AET1D6G0025800LC.1	LC	1D	14849138	14849401	264	TraesCS3D03G0099700LC.1	3D	97.348	264	423	22218922	22219346	TraesCS7D03G0520700LC.1	7D	96.591	264	582	198147559	198148140	TraesCS4D03G0430500LC.1	4D	96.591	264	264	301585278	301585541
543	AET1D6G0028700.1	HC	1D	14871878	14876809	2511	TraesCS1D03G0060900.1	1D	99.277	1384	1380	12930897	12932591	TraesCS6D03G0249700.1	6D	95.057	789	1395	102911863	102914619
544	AET1D6G0028800.1	HC	1D	14879460	14882799	2838	TraesCS1D03G0061000.1	1D	99.187	2829	2832	12937758	12942631	TraesCS7D03G1278900.1	7D	77.595	1705	1698	635523568	635525392
545	AET1D6G0028900.1	HC	1D	14899152	14901530	2379	TraesCS1D03G0061100.1	1D	99.664	2379	2379	12955319	12957697	TraesCS1D03G0062500.1	1D	89.32	2369	2364	13705090	13709117	TraesCS1D03G0062400.1	1D	87.516	2371	2382	13694952	13697333
546	AET1D6G0025900LC.1	LC	1D	15032884	15033386	501	TraesCS6D03G0415000LC.1	6D	97.189	498	666	211328506	211329171	TraesCS5D03G0363100LC.1	5D	96.988	498	2142	234545991	234548132	TraesCS1D03G0537500LC.1	1D	98.333	420	423	302607770	302608312
547	AET1D6G0029000.1	HC	1D	15091473	15092611	1002	TraesCS1D03G0061200.1	1D	99.401	1002	1002	13157786	13159200
548	AET1D6G0029100.1	HC	1D	15136582	15137780	1119	TraesCS1D03G0061400.1	1D	98.481	1119	1119	13227353	13228928	TraesCS2D03G0061800.1	2D	92.157	51	1149	13142275	13145116	TraesCS6D03G0766300.1	6D	100	30	1020	454666981	454668091
549	AET1D6G0029200.1	HC	1D	15345943	15348786	1212	TraesCS1D03G0061500.1	1D	99.917	1212	1212	13471467	13475172	TraesCS3D03G1182700.1	3D	79.415	957	1287	613842546	613846451	TraesCS7D03G1224400.1	7D	79.227	905	1056	619623138	619625210
550	AET1D6G0029300.1	HC	1D	15357823	15359559	1737	TraesCS1D03G0061600.1	1D	99.77	1737	1749	13483360	13485893	TraesCS1D03G0061700LC.1	1D	100	183	183	13484060	13484242	TraesCS4D03G0829000.1	4D	74.806	643	1821	508368346	508375996
551	AET1D6G0026000LC.1	LC	1D	15406365	15422605	1047	TraesCS5D03G1053900LC.1	5D	99.524	210	540	519097676	519098215	TraesCS5D03G0753300LC.1	5D	99.524	210	540	427161909	427162448	TraesCS5D03G0753200LC.1	5D	99.524	210	387	427161909	427162448
552	AET1D6G0026100LC.1	LC	1D	15422984	15425469	573	TraesCS1D03G0061900LC.1	1D	98.261	575	894	13559319	13562850
553	AET1D6G0026200LC.1	LC	1D	15485903	15486331
554	AET1D6G0029400.1	HC	1D	15499622	15500284	663	TraesCS1D03G0062000LC.1	1D	98.643	663	663	13644433	13645095	TraesCS3D03G0327300LC.1	3D	95.923	466	465	122205680	122206144	TraesCS5D03G0773500LC.1	5D	96.128	439	438	434966114	434966551
555	AET1D6G0026300LC.1	LC	1D	15500655	15501317	663	TraesCS1D03G0062100.1	1D	99.548	663	834	13645202	13648961	TraesCS5D03G0773600LC.1	5D	93.096	478	1032	434966911	434969303	TraesCS6D03G0568000LC.1	6D	94.989	439	684	347249365	347250951
556	AET1D6G0026400LC.1	LC	1D	15506293	15506580	288	TraesCS1D03G0964100LC.1	1D	98.947	285	1872	478248819	478250690	TraesCS6D03G0227300LC.1	6D	91.93	285	345	90291852	90292196
557	AET1D6G0026500LC.1	LC	1D	15531647	15531928	282	TraesCS4D03G0311700.1	4D	89.527	296	585	145975690	145976274	TraesCS3D03G0711100LC.1	3D	89.153	295	414	427880358	427880771	TraesCS7D03G0805800LC.1	7D	88.514	296	588	439194332	439194919
558	AET1D6G0029500.1	HC	1D	15554517	15556901	2385	TraesCS1D03G0062400.1	1D	99.664	2382	2382	13694952	13697333	TraesCS1D03G0062500.1	1D	88.992	2371	2364	13705090	13709117	TraesCS1D03G0061100.1	1D	87.352	2372	2379	12955319	12957697
559	AET1D6G0029600.1	HC	1D	15565063	15565849	690	TraesCS1D03G0061100.1	1D	93.987	632	2379	12955319	12957697	TraesCS1D03G0062500.1	1D	92.661	654	2364	13705090	13709117	TraesCS1D03G0062400.1	1D	86.275	663	2382	13694952	13697333
560	AET1D6G0029700.1	HC	1D	15566089	15567072	984	TraesCS1D03G0062500.1	1D	99.39	984	2364	13705090	13709117	TraesCS1D03G0062400.1	1D	91.582	986	2382	13694952	13697333	TraesCS1D03G0061100.1	1D	87.437	987	2379	12955319	12957697
561	AET1D6G0026600LC.1	LC	1D	15611582	15611971	390	TraesCS1D03G0062600.1	1D	98.718	390	390	13752081	13752470	TraesCS1D03G0061100.1	1D	90.833	360	2379	12955319	12957697	TraesCS1D03G0062500.1	1D	89.722	360	2364	13705090	13709117
562	AET1D6G0029800.1	HC	1D	15613810	15618261	2817	TraesCS1D03G0062700.1	1D	99.364	2829	2865	13754122	13758799	TraesCS1D03G0062800.1	1D	87.027	2775	2892	13763355	13768063	TraesCS1D03G0817600.1	1D	73.751	2663	2820	436845479	436850605
563	AET1D6G0029900.1	HC	1D	15623107	15627562	2817	TraesCS1D03G0062800.1	1D	99.38	2740	2892	13763355	13768063	TraesCS1D03G0062700.1	1D	86.613	2861	2865	13754122	13758799	TraesCS1D03G0062900.1	1D	79.736	1135	1161	13804820	13811282
564	AET1D6G0026700LC.1	LC	1D	15655497	15656591	651	TraesCS7D03G1021200LC.1	7D	97.696	651	861	552679758	552681103	TraesCS1D03G0172000.1	1D	95.853	651	648	60115487	60116661	TraesCS5D03G0944000.1	5D	95.772	615	747	488828448	488829800
565	AET1D6G0026800LC.1	LC	1D	15690912	15691346	435	TraesCS7D03G0390400LC.1	7D	92.661	436	570	126649858	126650427	TraesCS1D03G0196500.1	1D	92.342	444	444	72657476	72657919	TraesCS7D03G1110100LC.1	7D	91.514	436	693	583302227	583302919
566	AET1D6G0026900LC.1	LC	1D	15746178	15746621	444	TraesCS7D03G1231200LC.1	7D	92.793	444	444	621312519	621312962	TraesCS3D03G0864300LC.1	3D	90.562	445	444	506648554	506648997	TraesCS2D03G1224900LC.1	2D	89.64	444	444	629876869	629877312
567	AET1D6G0030000.1	HC	1D	15771883	15775866	2139	TraesCS1D03G0063200.1	1D	99.299	2139	2139	13944483	13949532	TraesCS2D03G0189500.1	2D	75.109	920	2139	45626239	45631593	TraesCS1D03G0509700.1	1D	74.669	679	1521	286204621	286216111
568	AET1D6G0027000LC.1	LC	1D	15780152	15780388	237	TraesCS6D03G0283900LC.1	6D	89.831	236	1878	114731406	114733717	TraesCS3D03G0325800LC.1	3D	89.831	236	1878	121850212	121852523	TraesCS2D03G0977600LC.1	2D	89.831	236	1596	548315709	548317659
569	AET1D6G0027100LC.1	LC	1D	15936286	15936585	300	TraesCS1D03G0063300LC.1	1D	98.993	298	624	14141538	14145192	TraesCS1D03G0063500.1	1D	96.333	300	1104	14235896	14240676
570	AET1D6G0027200LC.1	LC	1D	15939691	15940666	739	TraesCS1D03G0063500.1	1D	92.558	739	1104	14235896	14240676	TraesCS1D03G0063300LC.1	1D	99.615	260	624	14141538	14145192
571	AET1D6G0027300LC.1	LC	1D	15948051	15948647	597	TraesCS1D03G0063400.1	1D	95.777	592	1200	14165364	14167123	TraesCS1D03G0063600.1	1D	94.719	606	1197	14248921	14255663	TraesCS2D03G0966700.1	2D	77.758	562	831	543522783	543523917
572	AET1D6G0030100.1	HC	1D	16018830	16023080	996	TraesCS1D03G0063500.1	1D	98.494	996	1104	14235896	14240676	TraesCS1D03G0063300LC.1	1D	96	625	624	14141538	14145192
573	AET1D6G0030200.1	HC	1D	16043416	16044423	1008	TraesCS1D03G0063400.1	1D	99.002	1002	1200	14165364	14167123	TraesCS1D03G0063600.1	1D	98.23	1017	1197	14248921	14255663	TraesCS2D03G0053600.2	2D	81	1000	1185	11741703	11743362
574	AET1D6G0030300.1	HC	1D	16182884	16184071	1188	TraesCS1D03G0063400.1	1D	98.985	1182	1200	14165364	14167123	TraesCS1D03G0063600.1	1D	98.329	1197	1197	14248921	14255663	TraesCS2D03G0053600.2	2D	81.181	1185	1185	11741703	11743362
575	AET1D6G0027400LC.1	LC	1D	16321100	16321696	597	TraesCS1D03G0063400.1	1D	97.128	592	1200	14165364	14167123	TraesCS1D03G0063600.1	1D	96.04	606	1197	14248921	14255663	TraesCS2D03G0966700.1	2D	79.181	562	831	543522783	543523917
576	AET1D6G0030400.1	HC	1D	16326155	16327914	1200	TraesCS1D03G0063400.1	1D	98.666	1199	1200	14165364	14167123	TraesCS1D03G0063600.1	1D	98.154	1192	1197	14248921	14255663	TraesCS2D03G0053600.2	2D	81.35	1185	1185	11741703	11743362
577	AET1D6G0027500LC.1	LC	1D	16688431	16688862
578	AET1D6G0027600LC.1	LC	1D	16729043	16730071	450	TraesCS1D03G0056000.1	1D	95.131	267	351	12040593	12041315
579	AET1D6G0030500.1	HC	1D	16776117	16777326	1086	TraesCS1D03G0063800.1	1D	99.352	1080	1080	14622326	14623529	TraesCS1D03G0063700.1	1D	91.486	1104	1122	14289282	14290611
580	AET1D6G0027700LC.1	LC	1D	16784399	16785413	795	TraesCS4D03G0686500LC.1	4D	95.504	823	1053	461034702	461035974	TraesCS7D03G0223400LC.1	7D	95.14	823	1053	60762900	60764171	TraesCS5D03G1122900LC.1	5D	95.426	809	1938	541619423	541622400
581	AET1D6G0027800LC.1	LC	1D	16814682	16815800	1119	TraesCS1D03G0063900LC.1	1D	98.66	1119	1827	14631814	14637635
582	AET1D6G0030600.1	HC	1D	16941268	16942813
583	AET1D6G0030700.1	HC	1D	16945685	16950154	3084	TraesCS1D03G0199500.1	1D	81.36	1706	2850	73785052	73793501	TraesCS1D03G0227800LC.1	1D	79.592	686	732	86868214	86868945
584	AET1D6G0030800.1	HC	1D	17120597	17121001	405	TraesCS5D03G0105000LC.1	5D	93.765	417	810	42065340	42066235	TraesCS2D03G0294200.1	2D	92.566	417	807	84567086	84567978	TraesCS4D03G0433700LC.1	4D	92.344	418	810	303338372	303339267
585	AET1D6G0030900.1	HC	1D	17122202	17124044	987	TraesCS1D03G0064000.1	1D	100	987	987	15050259	15053430
586	AET1D6G0031000.1	HC	1D	17125051	17131112	1032	TraesCS1D03G0064100.1	1D	100	1032	1032	15053643	15061279
587	AET1D6G0031100.1	HC	1D	17360595	17371174	1311	TraesCS1D03G0064400.1	1D	100	1311	1446	15262156	15283096	TraesCS6D03G0772400.1	6D	83.788	1283	1458	456670141	456678239	TraesCS2D03G0298500.1	2D	83.619	1282	1311	86770417	86772854
588	AET1D6G0031200.1	HC	1D	17379508	17381100	1593	TraesCS1D03G0064500.1	1D	99.686	1593	1593	15290882	15292819	TraesCS3D03G0696100.1	3D	88.42	1494	1587	420709896	420711748	TraesCS4D03G0844400.1	4D	86.854	1529	1563	512521284	512523153
589	AET1D6G0031300.1	HC	1D	17461430	17471013	1311	TraesCS1D03G0064400.1	1D	99.542	1311	1446	15262156	15283096	TraesCS6D03G0772400.1	6D	83.71	1283	1458	456670141	456678239	TraesCS2D03G0298500.1	2D	83.463	1282	1311	86770417	86772854
590	AET1D6G0031400.1	HC	1D	17656023	17657656	1512	TraesCS1D03G0064800.1	1D	99.471	1512	1512	15621728	15623832	TraesCS4D03G0593500.1	4D	85.242	1511	1521	415961348	415963484
591	AET1D6G0027900LC.1	LC	1D	18975185	18976054	870	TraesCS4D03G0724500LC.1	4D	89.425	870	1737	476695159	476696895	TraesCS3D03G0293800LC.1	3D	89.315	861	2289	100745963	100748251	TraesCS3D03G0998900LC.1	3D	89.455	825	1410	562068111	562069685
592	AET1D6G0028000LC.1	LC	1D	18992006	18993268	1263	TraesCS5D03G0792200LC.1	5D	83.758	825	3840	437588704	437600632	TraesCS4D03G0791000LC.1	4D	81.497	481	1296	497652912	497655734
593	AET1D6G0028100LC.1	LC	1D	18993296	18993691	396	TraesCS4D03G0791000LC.1	4D	84.545	330	1296	497652912	497655734	TraesCS3D03G0092800LC.1	3D	100	64	624	20379104	20379727	TraesCS1D03G0742400LC.1	1D	95.161	62	438	410568519	410568956
594	AET1D6G0031500.1	HC	1D	19040085	19041629	1545	TraesCS1D03G0065300.1	1D	98.706	1545	1545	15701226	15703232	TraesCS2D03G0282300.1	2D	76.155	1082	1614	81611308	81612921	TraesCS2D03G0282200LC.1	2D	76.257	1074	1581	81611275	81612855
595	AET1D6G0028200LC.1	LC	1D	19312215	19312476
596	AET1D6G0028300LC.1	LC	1D	19359853	19360380
597	AET1D6G0028400LC.1	LC	1D	19416480	19417274
598	AET1D6G0028500LC.1	LC	1D	19493849	19494273	426	TraesCS3D03G0252700LC.1	3D	98.264	288	291	77435017	77435377	TraesCS4D03G0423300LC.1	4D	98.182	55	825	296535343	296536169
599	AET1D6G0028600LC.1	LC	1D	19496887	19497858	972	TraesCS5D03G0211600LC.1	5D	87.31	591	711	92772600	92773310
600	AET1D6G0028700LC.1	LC	1D	19502821	19503294
601	AET1D6G0031600.1	HC	1D	19504926	19505328	309	TraesCS1D03G0065700.1	1D	99.029	309	309	16351055	16351677
602	AET1D6G0028800LC.1	LC	1D	19529249	19530824	678	TraesCS2D03G0141500LC.1	2D	97.895	285	1146	32450390	32453318	TraesCS7D03G0210500LC.1	7D	86.713	286	942	56794218	56796346	TraesCS7D03G0476900LC.1	7D	100	124	369	175691481	175692169
603	AET1D6G0031700.1	HC	1D	19701564	19706136	1308	TraesCS1D03G0065900.1	1D	98.089	1308	1377	16506262	16511101	TraesCS1D03G0246000LC.1	1D	96.296	54	261	97597345	97598711
604	AET1D6G0031800.1	HC	1D	19716546	19718819	1806	TraesCS1D03G0066000LC.1	1D	99.28	1806	2106	16529864	16532655	TraesCS5D03G1081500.1	5D	89.937	159	1962	529254654	529258227
605	AET1D6G0031900.1	HC	1D	19741826	19745022	558	TraesCS1D03G0066300.1	1D	95.172	435	435	16554903	16564280	TraesCS1D03G0231900LC.1	1D	98.438	64	339	89028871	89030129
606	AET1D6G0028900LC.1	LC	1D	19750384	19750812
607	AET1D6G0032000.1	HC	1D	19751792	19753964	435	TraesCS1D03G0066300.1	1D	95.402	435	435	16554903	16564280	TraesCS1D03G0231900LC.1	1D	98.438	64	339	89028871	89030129
608	AET1D6G0029000LC.1	LC	1D	19757457	19757891	435	TraesCS5D03G1106800.1	5D	79.756	410	1188	535671418	535673792	TraesCS5D03G1106600.1	5D	77.612	402	1275	535645400	535649196	TraesCS5D03G1106900.1	5D	78.068	383	2238	535674874	535679121
609	AET1D6G0029100LC.1	LC	1D	19758068	19759731	621	TraesCS6D03G0509100LC.1	6D	92.063	63	999	311191227	311193876	TraesCS2D03G1341500LC.1	2D	92.063	63	408	656112143	656112550
610	AET1D6G0029200LC.1	LC	1D	19763906	19764193	288	TraesCS5D03G0811600.1	5D	84.27	267	2955	442560749	442564375
611	AET1D6G0029300LC.1	LC	1D	19918916	19919227	312	TraesCS5D03G0367900LC.1	5D	93.485	307	519	236615618	236616136	TraesCS4D03G0804700LC.1	4D	94.02	301	819	500638272	500639090	TraesCS7D03G1171600LC.1	7D	93.046	302	393	605013790	605014182
612	AET1D6G0032100.1	HC	1D	20080121	20085650	1542	TraesCS6D03G0703900.1	6D	87.829	1027	1410	431410667	431412632	TraesCS6D03G0703800.1	6D	87.829	1027	1707	431410191	431413812	TraesCS6D03G0703500.1	6D	77.193	171	1836	431367124	431374629
613	AET1D6G0029400LC.1	LC	1D	20080121	20081245	1110	TraesCS6D03G0703900.1	6D	87.603	1097	1410	431410667	431412632	TraesCS6D03G0703800.1	6D	87.603	1097	1707	431410191	431413812	TraesCS7D03G0389100LC.1	7D	84.091	88	822	126071288	126072109
614	AET1D6G0029500LC.1	LC	1D	20205435	20207188	1665	TraesCS7D03G0820600.1	7D	86.92	1529	1545	448955593	448957553	TraesCS7D03G1200700.1	7D	82.662	1390	1536	614201458	614203088
615	AET1D6G0029600LC.1	LC	1D	20208463	20208822
616	AET1D6G0029700LC.1	LC	1D	20422194	20424383	1065	TraesCS1D03G0067000LC.1	1D	100	189	219	17017424	17017804
617	AET1D6G0029800LC.1	LC	1D	20451158	20452471	333	TraesCS1D03G0067100LC.1	1D	99.618	262	486	17046207	17047627	TraesCS2D03G0120800LC.1	2D	96.947	262	273	27907182	27908291	TraesCS4D03G0800900LC.1	4D	96.565	262	405	499950577	499952163
618	AET1D6G0029900LC.1	LC	1D	20483613	20484002	390	TraesCS1D03G0067200.1	1D	100	144	684	17079025	17079969	TraesCS1D03G0067600.1	1D	96.639	119	720	17124764	17125784
619	AET1D6G0030000LC.1	LC	1D	20489395	20490026	549	TraesCS1D03G0067400LC.1	1D	99.818	549	549	17084807	17085438	TraesCS1D03G0067700LC.1	1D	86.466	133	588	17151294	17151994
620	AET1D6G0030100LC.1	LC	1D	20497444	20497782	339	TraesCS1D03G0067500LC.1	1D	97.895	190	714	17092148	17093217	TraesCS6D03G0133400LC.1	6D	92.5	80	1938	38362111	38365913	TraesCS1D03G0757600LC.1	1D	96.226	53	1062	415755612	415758656
621	AET1D6G0032200.1	HC	1D	20531811	20532631	720	TraesCS1D03G0067600.1	1D	99.444	720	720	17124764	17125784	TraesCS1D03G0067200.1	1D	88.12	665	684	17079025	17079969	TraesCS1D03G0067700LC.1	1D	85.227	88	588	17151294	17151994
622	AET1D6G0030200LC.1	LC	1D	20552148	20553311	792	TraesCS1D03G0067700LC.1	1D	92.46	557	588	17151294	17151994	TraesCS1D03G0067500LC.1	1D	86.207	522	714	17092148	17093217	TraesCS1D03G0067400LC.1	1D	79.904	209	549	17084807	17085438
623	AET1D6G0030300LC.1	LC	1D	20563040	20563822	783	TraesCS7D03G0680900LC.1	7D	96.811	784	2649	336797746	336800394	TraesCS7D03G0681600LC.1	7D	96.684	784	3294	338245703	338249674	TraesCS1D03G0335900LC.1	1D	96.684	784	2649	177248239	177250887
624	AET1D6G0030400LC.1	LC	1D	20564230	20564941	714	TraesCS4D03G0319500LC.1	4D	97.899	714	1302	161482771	161484072	TraesCS7D03G0683600LC.1	7D	96.639	714	2436	341173123	341175558	TraesCS2D03G0540900LC.1	2D	96.639	714	2649	272989621	272992269
625	AET1D6G0032300.1	HC	1D	20630266	20632445	1365	TraesCS1D03G0067900.1	1D	98.828	1365	1353	17299617	17302650	TraesCS3D03G1186700.1	3D	77.502	1169	1377	615013965	615016196
626	AET1D6G0030500LC.1	LC	1D	20633718	20634794	957	TraesCS1D03G0068000LC.1	1D	99.119	795	2928	17302079	17306267	TraesCS6D03G0410400LC.1	6D	96.981	795	1617	205493638	205495254	TraesCS5D03G0071200LC.1	5D	87.709	358	699	27273658	27274356
627	AET1D6G0030600LC.1	LC	1D	20634894	20636740	1752	TraesCS1D03G0068000LC.1	1D	99.715	1752	2928	17302079	17306267	TraesCS7D03G0569200LC.1	7D	99.167	840	840	231746591	231747430	TraesCS6D03G0410300LC.1	6D	98.689	534	534	205492743	205493404
628	AET1D6G0032400.1	HC	1D	20654058	20659315	2301	TraesCS1D03G0068200.1	1D	99.783	2301	2301	17323640	17329568	TraesCS1D03G0055500.1	1D	89.504	2277	2295	12016584	12024542	TraesCS3D03G0462300.1	3D	79.39	2130	2307	239055307	239068641
629	AET1D6G0032500.1	HC	1D	20755850	20757406	1557	TraesCS1D03G0068400.1	1D	99.872	1557	1557	17425292	17426848	TraesCS3D03G0597100.1	3D	90.975	1518	1545	357978875	357980419	TraesCS3D03G0597200LC.1	3D	91.952	671	738	357979731	357980468
630	AET1D6G0032600.1	HC	1D	20856216	20858916	2484	TraesCS1D03G0068500.2	1D	99.839	2484	2484	17531071	17534159	TraesCS7D03G1250800.1	7D	89.307	2497	2475	629211639	629215361	TraesCS7D03G1250900.1	7D	88.32	2500	2475	629218158	629222143
631	AET1D6G0030700LC.1	LC	1D	20971540	20976157	1338	TraesCS1D03G0068700.1	1D	98.954	1338	1512	17598054	17601410
632	AET1D6G0030800LC.1	LC	1D	20984423	20985234	810	TraesCS5D03G0363100LC.1	5D	96.035	807	2142	234545991	234548132	TraesCS4D03G0816500LC.1	4D	92.84	810	1341	503891064	503892404	TraesCS6D03G0424600LC.1	6D	92.135	801	849	221167069	221167917
633	AET1D6G0030900LC.1	LC	1D	20996064	20996535	351	TraesCS1D03G0068800LC.1	1D	99.43	351	705	17619779	17620606	TraesCS5D03G0062500.1	5D	91.193	352	1890	23177316	23179832	TraesCS5D03G1227400.1	5D	77.419	248	1998	567029231	567032624
634	AET1D6G0031000LC.1	LC	1D	21001417	21001701	285	TraesCS7D03G0448000LC.1	7D	98.925	279	279	160978846	160979125	TraesCS4D03G0803100LC.1	4D	98.221	281	639	500445880	500446518	TraesCS3D03G0673700LC.1	3D	98.214	280	282	404898197	404898478
635	AET1D6G0031100LC.1	LC	1D	21006950	21007229	201	TraesCS1D03G0069100LC.1	1D	100	201	705	17630975	17631851	TraesCS7D03G0885000LC.1	7D	99.005	201	201	488177909	488178188	TraesCS4D03G0803300LC.1	4D	99.005	201	705	500460107	500460983
636	AET1D6G0031200LC.1	LC	1D	21021134	21021898	765	TraesCS1D03G0069200LC.1	1D	99.477	765	1386	17634207	17637284	TraesCS2D03G1162500LC.1	2D	95.969	769	1845	613195918	613198026	TraesCS3D03G0779200LC.1	3D	94.408	769	1563	463261166	463262728
637	AET1D6G0031300LC.1	LC	1D	21022130	21022711	582	TraesCS1D03G0943500LC.1	1D	94.812	559	720	472669455	472670174	TraesCS2D03G1025900LC.1	2D	94.086	558	1053	569138926	569139978	TraesCS6D03G0137100LC.1	6D	94.967	457	459	42179524	42179984
638	AET1D6G0032700.1	HC	1D	21093261	21094693	1329	TraesCS1D03G0069800.1	1D	99.925	1329	1329	17709133	17710724	TraesCS5D03G1185400.1	5D	74.241	1021	1011	557551042	557552797
639	AET1D6G0031400LC.1	LC	1D	21123218	21123589
640	AET1D6G0032800.1	HC	1D	21130339	21131523	1185	TraesCS1D03G0069900.1	1D	98.925	930	1233	17746266	17747578
641	AET1D6G0031500LC.1	LC	1D	21144102	21144446	345	TraesCS4D03G0583700LC.1	4D	97.64	339	1047	404819226	404820614	TraesCS2D03G1162500LC.1	2D	97.626	337	1845	613195918	613198026	TraesCS6D03G0725000LC.1	6D	96.522	345	345	442200686	442201030
642	AET1D6G0031600LC.1	LC	1D	21145040	21145315	276	TraesCS2D03G1162500LC.1	2D	98.195	277	1845	613195918	613198026	TraesCS4D03G0582700LC.1	4D	97.794	272	1335	404029438	404030849	TraesCS1D03G0804300LC.1	1D	97.112	277	1809	432543641	432545449
643	AET1D6G0031700LC.1	LC	1D	21197517	21198736	1110	TraesCS1D03G0070100LC.1	1D	99.797	984	1335	17816647	17818092	TraesCS2D03G0448100.1	2D	87.478	1118	1491	176740116	176743383	TraesCS2D03G0141000.1	2D	86.016	1137	1509	32389047	32390660
644	AET1D6G0031800LC.1	LC	1D	21268125	21268322	198	TraesCS1D03G0070300LC.1	1D	100	198	198	17876806	17877003	TraesCS4D03G0362900LC.1	4D	96.954	197	981	219483417	219484400	TraesCS6D03G0789600LC.1	6D	95.939	197	351	461190023	461190373
645	AET1D6G0032900.1	HC	1D	21277001	21283208	1041	TraesCS1D03G0070400.1	1D	99.52	1041	1041	17885267	17892039	TraesCS1D03G0070600LC.1	1D	93.243	74	678	17930688	17934454
646	AET1D6G0031900LC.1	LC	1D	21289403	21289621
647	AET1D6G0033000.1	HC	1D	21308217	21310073	1857	TraesCS1D03G0070700.1	1D	99.892	1857	1857	17934480	17936336	TraesCS3D03G0849200LC.1	3D	97.77	269	5475	500866735	500874931
648	AET1D6G0032000LC.1	LC	1D	21313113	21313919	807	TraesCS1D03G0070800LC.1	1D	99.475	762	924	17939455	17940378	TraesCS1D03G0071000LC.1	1D	87.838	814	954	17970078	17971031	TraesCS1D03G0070000.1	1D	85.601	757	933	17814678	17815610
649	AET1D6G0032100LC.1	LC	1D	21326357	21327767	1182	TraesCS1D03G0856600LC.1	1D	95.892	998	1002	449153680	449154912	TraesCS5D03G0907000LC.1	5D	97.1	931	1386	475926262	475929087	TraesCS2D03G0242200LC.1	2D	96.992	931	1386	66974251	66977152
650	AET1D6G0032200LC.1	LC	1D	21328229	21328510	282	TraesCS6D03G0314000LC.1	6D	97.143	280	342	131308641	131308982	TraesCS5D03G0535000LC.1	5D	97.143	280	345	339340221	339340565	TraesCS7D03G1082300LC.1	7D	96.786	280	348	576825572	576825919
651	AET1D6G0032300LC.1	LC	1D	21339758	21340276	519	TraesCS1D03G0071000LC.1	1D	89.139	534	954	17970078	17971031	TraesCS1D03G0070800LC.1	1D	88.054	519	924	17939455	17940378	TraesCS1D03G0070500.1	1D	84.787	493	915	17896365	17897279
652	AET1D6G0033100.1	HC	1D	21462635	21464005	1011	TraesCS1D03G0071300.1	1D	100	745	1101	18086468	18088397	TraesCS3D03G1185500.1	3D	93.043	115	1131	614636201	614637991	TraesCS5D03G1081300.1	5D	85.714	105	1368	529229203	529231667
653	AET1D6G0033200.1	HC	1D	21494648	21495169	522	TraesCS1D03G0071500.1	1D	99.042	522	522	18111791	18114952	TraesCS5D03G0973000LC.1	5D	86.73	422	414	498378753	498379166	TraesCS3D03G0735700.1	3D	87.363	182	441	439511461	439511978
654	AET1D6G0033300.1	HC	1D	21536178	21537062	885	TraesCS1D03G0071600.1	1D	98	900	900	18154539	18155810	TraesCS1D03G0071700.1	1D	94.737	817	828	18165824	18167149
655	AET1D6G0033400.1	HC	1D	21546152	21546979	828	TraesCS1D03G0071700.1	1D	99.638	828	828	18165824	18167149	TraesCS1D03G0071600.1	1D	94.647	822	900	18154539	18155810
656	AET1D6G0032400LC.1	LC	1D	21558921	21560705
657	AET1D6G0033500.1	HC	1D	21578836	21581686	2211	TraesCS1D03G0073000.1	1D	86.11	2239	2238	19008479	19011340	TraesCS7D03G0306400.1	7D	86.078	2241	2238	89622985	89625922	TraesCS2D03G1042200.1	2D	79.2	2125	2228	575226432	575228943
658	AET1D6G0032500LC.1	LC	1D	21807764	21808654	891	TraesCS5D03G0772200LC.1	5D	97.868	891	891	434721343	434722233	TraesCS3D03G0161100LC.1	3D	96.138	751	750	41214869	41215618	TraesCS4D03G0598700LC.1	4D	96.007	601	603	418381152	418381754
659	AET1D6G0032600LC.1	LC	1D	21912625	21912897	150	TraesCS3D03G0680200.2	3D	98.667	150	1578	411103825	411107733	TraesCS1D03G0072200LC.1	1D	98	150	774	18202380	18207029	TraesCS1D03G0072900LC.1	1D	97.315	149	663	18749890	18772852
660	AET1D6G0032700LC.1	LC	1D	22160101	22160433
661	AET1D6G0033600.1	HC	1D	22175835	22178688	2238	TraesCS1D03G0073000.1	1D	99.732	2238	2238	19008479	19011340	TraesCS7D03G0306400.1	7D	98.615	2238	2238	89622985	89625922	TraesCS2D03G1042200.1	2D	78.88	2197	2228	575226432	575228943
662	AET1D6G0033700.1	HC	1D	22196454	22199875	2781	TraesCS1D03G0073300.1	1D	90.524	2807	2892	19028702	19033551	TraesCS1D03G0073400.1	1D	79.545	2816	2865	19037404	19043988	TraesCS5D03G1225900.1	5D	77.285	1915	2838	566887970	566892229
663	AET1D6G0032800LC.1	LC	1D	22340686	22341003
664	AET1D6G0032900LC.1	LC	1D	22376536	22377567
665	AET1D6G0033800.1	HC	1D	22404098	22406847	1326	TraesCS1D03G0074000.1	1D	99.925	1326	1326	19452679	19456531
666	AET1D6G0033900.1	HC	1D	22411741	22413026	1212	TraesCS1D03G0074100.1	1D	99.587	1212	1212	19460571	19461920
667	AET1D6G0034000.1	HC	1D	22419846	22421575	810	TraesCS1D03G0074200.1	1D	99.63	810	855	19485225	19487212
668	AET1D6G0033000LC.1	LC	1D	22426779	22427282
669	AET1D6G0033100LC.1	LC	1D	22522744	22523055	312	TraesCS1D03G0074300LC.1	1D	89.557	316	825	19528221	19529086
670	AET1D6G0033200LC.1	LC	1D	22525096	22525435
671	AET1D6G0034100.1	HC	1D	22543449	22547139	1947	TraesCS1D03G0074600.1	1D	100	1947	1947	19546851	19551106
672	AET1D6G0033300LC.1	LC	1D	22600612	22601001	390	TraesCS1D03G0075200LC.1	1D	98.969	291	987	19595069	19596194
673	AET1D6G0033400LC.1	LC	1D	22601221	22601829	609	TraesCS1D03G0075200LC.1	1D	99.571	466	987	19595069	19596194
674	AET1D6G0033500LC.1	LC	1D	22609372	22609698	327	TraesCS1D03G0075300LC.1	1D	99.694	327	327	19603900	19604226
675	AET1D6G0034200.1	HC	1D	22634807	22636170	1248	TraesCS1D03G0075400.2	1D	99.199	1248	1248	19629232	19630914	TraesCS6D03G0558800.1	6D	74.462	1022	1266	340823932	340825552	TraesCS1D03G0961200.1	1D	72.621	1030	1242	477517009	477518651
676	AET1D6G0033600LC.1	LC	1D	22639096	22640034	939	TraesCS1D03G0075600LC.1	1D	95.431	569	570	19633728	19634297	TraesCS1D03G0075700LC.1	1D	88.356	292	381	19634355	19634735
677	AET1D6G0033700LC.1	LC	1D	22777815	22777974	160	TraesCS7D03G1118100.1	7D	99.375	160	270	587696205	587696678	TraesCS7D03G0921000.1	7D	99.375	160	270	507710186	507710660	TraesCS2D03G0021100LC.1	2D	99.375	160	198	5852936	5853324
678	AET1D6G0034300.1	HC	1D	22879161	22881925	918	TraesCS1D03G0076100.1	1D	100	918	918	19817684	19820774	TraesCS3D03G0886800.1	3D	83.173	832	867	517515837	517520151	TraesCS2D03G0265400LC.1	2D	75	208	903	75731160	75732062
679	AET1D6G0034400.1	HC	1D	23024056	23024743	690	TraesCS1D03G0076300.1	1D	100	478	972	19963064	19966086	TraesCS1D03G0076400.1	1D	89.065	695	954	19976428	19979348	TraesCS1D03G0077100.1	1D	88.439	692	1275	20073204	20075436
680	AET1D6G0034500.1	HC	1D	23036624	23037577	954	TraesCS1D03G0076400.1	1D	100	954	954	19976428	19979348	TraesCS1D03G0077100.1	1D	90.356	954	1275	20073204	20075436	TraesCS1D03G0076300.1	1D	89.419	482	972	19963064	19966086
681	AET1D6G0034600.1	HC	1D	23056496	23057364	732	TraesCS1D03G0076600.1	1D	99.863	732	732	19997916	19998785	TraesCS1D03G0076300.1	1D	90.355	705	972	19963064	19966086	TraesCS1D03G0077100.1	1D	89.376	433	1275	20073204	20075436
682	AET1D6G0034700.1	HC	1D	23130736	23132710	1272	TraesCS1D03G0077100.1	1D	99.765	1275	1275	20073204	20075436	TraesCS1D03G0076400.1	1D	90.356	954	954	19976428	19979348	TraesCS1D03G0076300.1	1D	88.174	482	972	19963064	19966086
683	AET1D6G0034800.1	HC	1D	23171209	23172163	708	TraesCS4D03G0803300LC.1	4D	86.241	705	705	500460107	500460983	TraesCS4D03G0047700.1	4D	86.241	705	708	13017214	13018081	TraesCS1D03G0069100LC.1	1D	86.241	705	705	17630975	17631851
684	AET1D6G0033800LC.1	LC	1D	23248753	23249199	447	TraesCS7D03G1133200LC.1	7D	97.315	447	567	591677846	591678412	TraesCS5D03G0488300LC.1	5D	97.315	447	591	316824989	316825579	TraesCS7D03G0843900LC.1	7D	97.092	447	591	462096769	462097359
685	AET1D6G0033900LC.1	LC	1D	23296582	23296830	249	TraesCS5D03G0488400LC.1	5D	97.2	250	309	316832404	316832712	TraesCS3D03G0277100LC.1	3D	97.2	250	309	91668858	91669166	TraesCS6D03G0022600LC.1	6D	96.8	250	309	4342342	4342650
686	AET1D6G0034000LC.1	LC	1D	23301887	23302402
687	AET1D6G0034100LC.1	LC	1D	23302762	23303667	906	TraesCS1D03G0665800LC.1	1D	88.836	842	942	376190407	376191586
688	AET1D6G0034900.1	HC	1D	23340776	23341105
689	AET1D6G0034200LC.1	LC	1D	23349417	23349875	459	TraesCS1D03G0961100.1	1D	74.442	403	1284	477463302	477465352
690	AET1D6G0034300LC.1	LC	1D	23349884	23350135
691	AET1D6G0035000.1	HC	1D	23379228	23394408	948	TraesCS1D03G0077600.1	1D	99.578	948	948	20343452	20359526	TraesCS3D03G0815000LC.1	3D	92.4	829	912	482747686	482759611	TraesCS5D03G0465000.1	5D	88.863	871	1188	302941459	302944424
692	AET1D6G0034400LC.1	LC	1D	23421450	23421666	219	TraesCS5D03G1102100LC.1	5D	95.853	217	390	533959038	533959427	TraesCS6D03G0424600LC.1	6D	95.814	215	849	221167069	221167917	TraesCS3D03G1051900LC.1	3D	95.814	215	390	579575349	579575738
693	AET1D6G0035100.1	HC	1D	23446142	23447593	573	TraesCS4D03G0709200.1	4D	98.778	573	573	469259233	469260649	TraesCS2D03G0323700.1	2D	98.429	573	573	100002991	100004529	TraesCS1D03G0502000LC.1	1D	98.958	384	387	279156851	279158034
694	AET1D6G0034500LC.1	LC	1D	23446328	23447593	387	TraesCS4D03G0709200.1	4D	99.479	384	573	469259233	469260649	TraesCS2D03G0323700.1	2D	99.219	384	573	100002991	100004529	TraesCS1D03G0502000LC.1	1D	97.416	387	387	279156851	279158034
695	AET1D6G0035200.1	HC	1D	23452384	23452911	528	TraesCS1D03G0077900.1	1D	99.053	528	528	20408692	20409219	TraesCS1D03G0077800LC.1	1D	98.971	486	489	20408349	20409280	TraesCS5D03G1228600.1	5D	87.22	446	552	567308995	567309846
696	AET1D6G0035300.1	HC	1D	23490845	23491627	783	TraesCS5D03G0764700.1	5D	87.482	703	849	432425255	432426103	TraesCS1D03G0078000LC.1	1D	100	422	423	20434165	20434587	TraesCS7D03G0615600.1	7D	72.46	443	954	264276588	264278815
697	AET1D6G0035400.1	HC	1D	23510116	23514262	2568	TraesCS1D03G0078100.1	1D	98.98	2549	2562	20448248	20457537	TraesCS5D03G1104500.1	5D	73.022	1049	2412	534693213	534698941
698	AET1D6G0034600LC.1	LC	1D	23553646	23554068	423	TraesCS1D03G0078200LC.1	1D	100	420	447	20503271	20503717
699	AET1D6G0035500.1	HC	1D	23584589	23586055	1467	TraesCS1D03G0078600.1	1D	99.523	1467	1461	20534447	20536081	TraesCS7D03G0466500.1	7D	87.222	1440	1458	169056516	169058108	TraesCS7D03G0466400.1	7D	82.549	1318	1389	168926313	168927701
700	AET1D6G0035600.1	HC	1D	23590816	23593080	2145	TraesCS1D03G0078900.1	1D	93.087	2112	2124	20552689	20561537	TraesCS1D03G0079200.1	1D	89.837	2145	2145	20562959	20565612	TraesCS2D03G0863100.1	2D	88.573	2144	2142	483911277	483914370
701	AET1D6G0035700.1	HC	1D	23602622	23605193	2193	TraesCS1D03G0078900.1	1D	93.777	2089	2124	20552689	20561537	TraesCS1D03G0079200.1	1D	88.585	2120	2145	20562959	20565612	TraesCS2D03G0863100.1	2D	88.155	2119	2142	483911277	483914370
702	AET1D6G0035800.1	HC	1D	23610615	23612858	2124	TraesCS1D03G0078900.1	1D	99.906	2124	2124	20552689	20561537	TraesCS1D03G0079200.1	1D	90.114	2114	2145	20562959	20565612	TraesCS2D03G0863100.1	2D	89.105	2111	2142	483911277	483914370
703	AET1D6G0035900.1	HC	1D	23616001	23618251	2145	TraesCS1D03G0079200.1	1D	99.814	2145	2145	20562959	20565612	TraesCS1D03G0078900.1	1D	90.104	2112	2124	20552689	20561537	TraesCS2D03G0863100.1	2D	87.92	2144	2142	483911277	483914370
704	AET1D6G0036000.1	HC	1D	23622648	23622965
705	AET1D6G0034700LC.1	LC	1D	23628012	23630023	1419	TraesCS1D03G0079200.1	1D	85.401	685	2145	20562959	20565612	TraesCS1D03G0078900.1	1D	84.627	683	2124	20552689	20561537	TraesCS2D03G0863100.1	2D	84.064	684	2142	483911277	483914370
706	AET1D6G0034800LC.1	LC	1D	23642280	23642765
707	AET1D6G0034900LC.1	LC	1D	23700925	23705153	1089	TraesCS1D03G0079700LC.2	1D	100	490	549	20656659	20658584	TraesCS1D03G0079600LC.1	1D	99.653	288	774	20654558	20656537	TraesCS5D03G0282500.1	5D	90.885	373	10896	155180599	155195738
708	AET1D6G0036100.1	HC	1D	23720182	23720677	399	TraesCS1D03G0079900LC.1	1D	99.499	399	537	20665711	20668097
709	AET1D6G0036200.1	HC	1D	23721624	23723259	771	TraesCS1D03G0080000.1	1D	96.239	771	771	20668547	20671028
710	AET1D6G0036300.1	HC	1D	23727655	23729011	1158	TraesCS2D03G0064300.1	2D	83.001	1153	1188	13634381	13636057	TraesCS5D03G1074400.1	5D	82.053	1159	1188	527275220	527277246	TraesCS5D03G1074300.1	5D	82.053	1159	1188	527222299	527224298
711	AET1D6G0036400.1	HC	1D	23742966	23743518	459	TraesCS1D03G0080500.1	1D	100	459	459	20691570	20692412	TraesCS1D03G0080700.1	1D	94.624	465	465	20725550	20726465	TraesCS6D03G0104000LC.1	6D	90.353	425	459	25376161	25376802
712	AET1D6G0036500.1	HC	1D	23802303	23802877	465	TraesCS1D03G0080700.1	1D	99.355	465	465	20725550	20726465	TraesCS1D03G0080500.1	1D	94.409	465	459	20691570	20692412	TraesCS3D03G1189100.1	3D	90.765	379	528	615486687	615487596
713	AET1D6G0036600.1	HC	1D	23804101	23805823	654	TraesCS1D03G0080800.1	1D	99.847	654	654	20727219	20729626	TraesCS2D03G1296400.1	2D	77.67	515	636	646152118	646155561
714	AET1D6G0036700.1	HC	1D	23876518	23890492	2949	TraesCS1D03G0080900.3	1D	99.932	2949	2949	20799473	20814113
715	AET1D6G0036800.1	HC	1D	23899925	23903976	3657	TraesCS1D03G0081200.1	1D	96.337	3658	3696	20881893	20886662	TraesCS1D03G1012900.1	1D	81.559	1681	2148	488785378	488791659	TraesCS1D03G0082500.1	1D	81.412	425	555	21430455	21433250
716	AET1D6G0035000LC.1	LC	1D	23910433	23911557	1125	TraesCS3D03G0106200LC.1	3D	89.222	501	513	23795822	23796334	TraesCS1D03G0081300LC.1	1D	98.847	347	432	20893193	20893624	TraesCS3D03G0106300LC.1	3D	88.548	489	576	23796402	23796977
717	AET1D6G0035100LC.1	LC	1D	23921546	23921896	351	TraesCS1D03G0081400LC.1	1D	98.575	351	351	20909331	20909681
718	AET1D6G0035200LC.1	LC	1D	23958236	23958430	195	TraesCS4D03G0568100LC.1	4D	100	192	1065	396359141	396360534	TraesCS6D03G0473100LC.1	6D	98.958	192	825	284785596	284786420	TraesCS7D03G0488300LC.1	7D	98.438	192	399	181917703	181918101
719	AET1D6G0035300LC.1	LC	1D	24257642	24257953
720	AET1D6G0035400LC.1	LC	1D	24321154	24321375	222	TraesCS1D03G0081800LC.1	1D	99.51	204	726	21225548	21238008	TraesCS6D03G0624900LC.1	6D	95.098	204	219	386939019	386939237	TraesCS1D03G0995000LC.1	1D	94.608	204	909	485159452	485163409
721	AET1D6G0036900.1	HC	1D	24327742	24328165	423	TraesCS6D03G0624800.1	6D	96.69	423	414	386932181	386932594	TraesCS7D03G0359800LC.1	7D	97.814	366	366	112098222	112098587	TraesCS2D03G0263500LC.1	2D	97.541	366	366	75473627	75473992
722	AET1D6G0035500LC.1	LC	1D	24388327	24388551	225	TraesCS1D03G0081900LC.1	1D	99.556	225	525	21315102	21315626	TraesCS7D03G0282300LC.1	7D	98.667	225	525	80003950	80004474	TraesCS6D03G0907700LC.1	6D	98.667	225	525	490151297	490151821
723	AET1D6G0035600LC.1	LC	1D	24395601	24397032	915	TraesCS2D03G0718100LC.1	2D	93.449	519	1197	403413068	403414664	TraesCS1D03G0702300LC.1	1D	92.456	517	1197	394555816	394557410	TraesCS6D03G0685300LC.1	6D	98.534	341	666	421872156	421873217
724	AET1D6G0037000.1	HC	1D	24472270	24476293	1788	TraesCS1D03G0082000.1	1D	98.681	1365	1557	21399252	21403275
725	AET1D6G0035700LC.1	LC	1D	24493206	24495188	1983	TraesCS7D03G0891500LC.1	7D	98.638	1982	3948	493205032	493209187	TraesCS7D03G0082200LC.1	7D	98.636	1980	2571	19490496	19493066	TraesCS2D03G0596100LC.1	2D	98.636	1980	3693	316586498	316590391
726	AET1D6G0035800LC.1	LC	1D	24495688	24496494	606	TraesCS2D03G0596100LC.1	2D	99.502	603	3693	316586498	316590391	TraesCS7D03G0705400LC.1	7D	98.839	603	3693	372707552	372711445	TraesCS4D03G0651400LC.1	4D	98.673	603	1704	445548805	445550709
727	AET1D6G0035900LC.1	LC	1D	24496633	24497103	471	TraesCS7D03G0239600LC.1	7D	98.085	470	513	65646945	65647665	TraesCS7D03G0705400LC.1	7D	97.66	470	3693	372707552	372711445	TraesCS2D03G1219300LC.1	2D	97.66	470	1860	627867154	627869013
728	AET1D6G0036000LC.1	LC	1D	24499519	24500054
729	AET1D6G0036100LC.1	LC	1D	24501664	24501972
730	AET1D6G0036200LC.1	LC	1D	24515126	24515779	654	TraesCS1D03G0081200.1	1D	84.694	490	3696	20881893	20886662
731	AET1D6G0036300LC.1	LC	1D	24516113	24516598	486	TraesCS1D03G0081200.1	1D	86.448	487	3696	20881893	20886662	TraesCS1D03G0082500.1	1D	80.475	379	555	21430455	21433250	TraesCS1D03G0081700.1	1D	82.787	244	474	21038218	21040654
732	AET1D6G0036400LC.1	LC	1D	24516772	24517086	315	TraesCS1D03G0081200.1	1D	83.281	317	3696	20881893	20886662
733	AET1D6G0036500LC.1	LC	1D	24517292	24518119	828	TraesCS1D03G0082600.1	1D	100	828	828	21442094	21445935
734	AET1D6G0036600LC.1	LC	1D	24586774	24587214
735	AET1D6G0037100.1	HC	1D	24587781	24588156	300	TraesCS1D03G0082700.1	1D	100	300	300	21511786	21512161
736	AET1D6G0037200.1	HC	1D	24590996	24594450	2025	TraesCS1D03G0082800.4	1D	99.951	2025	2025	21514437	21518702
737	AET1D6G0036700LC.1	LC	1D	24601012	24611606	1497	TraesCS1D03G0082900.1	1D	100	1497	1809	21523881	21537059	TraesCS7D03G0816200.1	7D	86.089	1143	1851	446333908	446347311
738	AET1D6G0037300.1	HC	1D	24613895	24617152	984	TraesCS1D03G0083000.1	1D	100	984	984	21537822	21541425	TraesCS7D03G0249200.1	7D	94.943	870	1281	68534679	68544007	TraesCS6D03G0180800.2	6D	94.943	870	1302	72585039	72591195
739	AET1D6G0036800LC.1	LC	1D	24621241	24622137	897	TraesCS1D03G0692900LC.1	1D	97.989	895	1011	389713835	389714845	TraesCS2D03G0761200LC.1	2D	96.868	894	1074	426885738	426886811	TraesCS1D03G0696600LC.1	1D	96.313	895	1299	391618646	391619944
740	AET1D6G0036900LC.1	LC	1D	24623015	24623668
741	AET1D6G0037400.1	HC	1D	24642580	24642777	198	TraesCS1D03G0083100.1	1D	98.99	198	198	21566578	21566775	TraesCS2D03G0426900.1	2D	94.388	196	303	158219574	158219876	TraesCS6D03G0755900.1	6D	93.434	198	198	451683300	451683497
742	AET1D6G0037000LC.1	LC	1D	24657150	24657533	384	TraesCS1D03G0083200LC.1	1D	100	384	633	21581164	21581796	TraesCS3D03G0867600LC.1	3D	85.526	152	1188	508730480	508731668
743	AET1D6G0037100LC.1	LC	1D	24669692	24669913	222	TraesCS7D03G0881400LC.1	7D	98.655	223	516	486577892	486578407	TraesCS5D03G0375000LC.1	5D	98.655	223	651	242996173	242996823	TraesCS1D03G0999800.1	1D	98.655	223	651	486598628	486599278
744	AET1D6G0037200LC.1	LC	1D	24670407	24670766	360	TraesCS1D03G0083500LC.1	1D	100	360	360	21594424	21594783	TraesCS5D03G0375100LC.1	5D	99.446	361	639	242997318	242997956	TraesCS5D03G0018100LC.1	5D	99.446	361	642	4936508	4937149
745	AET1D6G0037500.1	HC	1D	24705240	24705732	423	TraesCS7D03G0755300.1	7D	99.527	423	423	405564765	405565257	TraesCS5D03G0624400.1	5D	99.527	423	423	378219693	378220185	TraesCS5D03G0194100.1	5D	99.527	423	423	80943241	80943733
746	AET1D6G0037600.1	HC	1D	24757783	24763760	1704	TraesCS1D03G0083800.1	1D	100	1704	1704	21680618	21687350
747	AET1D6G0037700.1	HC	1D	24765231	24766943	396	TraesCS1D03G0083900.1	1D	100	396	396	21687900	21690094	TraesCS5D03G0315600LC.1	5D	96.825	252	372	192836547	192837026
748	AET1D6G0037800.1	HC	1D	24767169	24771079	2208	TraesCS1D03G0084000.1	1D	99.909	2208	2208	21690297	21694772
749	AET1D6G0037900.1	HC	1D	24775711	24776277	567	TraesCS1D03G0084100.1	1D	100	567	567	21698411	21699595	TraesCS1D03G0084200.1	1D	90.451	576	576	21816277	21817666	TraesCS1D03G0084500.1	1D	78.462	585	573	21825117	21825689
750	AET1D6G0037300LC.1	LC	1D	24901582	24903588	2007	TraesCS2D03G1125300LC.1	2D	99.278	693	693	601913099	601913791	TraesCS2D03G1125200LC.1	2D	99.513	411	540	601912307	601912846
751	AET1D6G0038000.1	HC	1D	24914197	24914772	576	TraesCS1D03G0084200.1	1D	99.306	576	576	21816277	21817666	TraesCS1D03G0084100.1	1D	90.278	576	567	21698411	21699595
752	AET1D6G0038100.1	HC	1D	24922968	24923540	573	TraesCS1D03G0084500.1	1D	99.825	573	573	21825117	21825689	TraesCS1D03G0084100.1	1D	78.522	582	567	21698411	21699595	TraesCS5D03G1078200.1	5D	90.541	74	402	528578260	528578988
753	AET1D6G0037400LC.1	LC	1D	25040988	25044338	1338	TraesCS4D03G0388700LC.1	4D	98.759	564	1878	249317588	249319899	TraesCS3D03G0325800LC.1	3D	98.582	564	1878	121850212	121852523	TraesCS2D03G0977600LC.1	2D	98.582	564	1596	548315709	548317659
754	AET1D6G0037500LC.1	LC	1D	25049447	25049747	201	TraesCS4D03G0687100LC.1	4D	99.502	201	201	461160217	461160518	TraesCS2D03G0020700LC.1	2D	99.502	201	201	5808210	5808511	TraesCS6D03G0896500LC.1	6D	99.005	201	201	486893551	486893852
755	AET1D6G0037600LC.1	LC	1D	25056444	25058450	1257	TraesCS5D03G0053300LC.1	5D	99.423	866	1140	16338153	16339786	TraesCS4D03G0600100LC.1	4D	93.75	928	1413	418691633	418693786	TraesCS3D03G0953000LC.1	3D	96.821	755	2334	547153368	547170543
756	AET1D6G0037700LC.1	LC	1D	25058468	25059886	939	TraesCS6D03G0215900LC.1	6D	98.509	939	1125	84454378	84456058	TraesCS2D03G0043000LC.1	2D	98.509	939	1125	10149417	10151096	TraesCS1D03G1013500LC.1	1D	98.294	938	1125	488893339	488895019
757	AET1D6G0038200.1	HC	1D	25062026	25062621	489	TraesCS5D03G0031400LC.1	5D	99.785	465	465	8371058	8371625	TraesCS7D03G0197000LC.1	7D	99.57	465	465	54024651	54025218	TraesCS6D03G0896400LC.1	6D	99.57	465	465	486855838	486856405
758	AET1D6G0038300.1	HC	1D	25063292	25063899	459	TraesCS7D03G1242500.1	7D	98.693	459	459	625019524	625020132	TraesCS7D03G1222600.1	7D	98.693	459	459	619036823	619037430	TraesCS7D03G0075300.1	7D	98.693	459	459	17887941	17888548
759	AET1D6G0037800LC.1	LC	1D	25063292	25064579	819	TraesCS5D03G0053100.1	5D	99.057	424	459	16333012	16333619	TraesCS7D03G1242500.1	7D	98.821	424	459	625019524	625020132	TraesCS7D03G1222600.1	7D	98.821	424	459	619036823	619037430
760	AET1D6G0037900LC.1	LC	1D	25073932	25074127	198	TraesCS5D03G0053000LC.1	5D	98.99	198	1758	16311372	16313129	TraesCS3D03G1143000LC.1	3D	98.99	198	1479	603514769	603516248	TraesCS3D03G0217400LC.1	3D	98.99	198	496	57459125	57459620
761	AET1D6G0038500.1	HC	1D	25135722	25138119	2298	TraesCS1D03G0084800.1	1D	100	1770	2355	21972171	21974826	TraesCS5D03G0011400.1	5D	80	325	2523	4601728	4604250	TraesCS7D03G0107500.1	7D	75.244	307	2151	25699105	25702728
762	AET1D6G0038000LC.1	LC	1D	25167245	25167652	408	TraesCS7D03G0845500LC.1	7D	84.277	318	321	463063881	463064417
763	AET1D6G0038100LC.1	LC	1D	25167846	25168361
764	AET1D6G0038200LC.1	LC	1D	25168811	25169140	330	TraesCS7D03G0845500LC.1	7D	82.075	318	321	463063881	463064417
765	AET1D6G0038600.1	HC	1D	25312115	25313506	1392	TraesCS1D03G0085000.1	1D	97.342	1392	1392	22196170	22198021	TraesCS6D03G0850400.1	6D	78.551	1380	1380	477287586	477289336	TraesCS1D03G0376700.1	1D	72.84	567	1392	207508112	207511309
766	AET1D6G0038300LC.1	LC	1D	25313920	25314228
767	AET1D6G0038400LC.1	LC	1D	25337342	25337995	654	TraesCS2D03G0308500LC.1	2D	97.706	654	654	90939970	90940623	TraesCS4D03G0822600LC.1	4D	97.26	657	657	505003411	505004067	TraesCS7D03G0047200LC.1	7D	97.095	654	711	9679797	9680507
768	AET1D6G0038500LC.1	LC	1D	25338210	25338509	300	TraesCS7D03G0782900LC.1	7D	98.973	292	2103	423166279	423168413	TraesCS2D03G0862100LC.1	2D	98.973	292	2157	483762724	483764880	TraesCS2D03G0737100LC.1	2D	98.973	292	1701	413950000	413951700
769	AET1D6G0038600LC.1	LC	1D	25338616	25339239	624	TraesCS6D03G0836000LC.1	6D	97.907	621	2145	474348533	474352428	TraesCS5D03G0693200LC.1	5D	97.746	621	2145	403813738	403815884	TraesCS1D03G0085100LC.1	1D	97.746	621	2127	22220983	22223141
770	AET1D6G0038700LC.1	LC	1D	25339266	25339674	309	TraesCS7D03G0963100LC.1	7D	97.411	309	702	529820638	529821439	TraesCS6D03G0812200LC.1	6D	97.087	309	702	469638233	469639034	TraesCS3D03G0220000LC.1	3D	97.087	309	693	58653844	58654636
771	AET1D6G0038700.1	HC	1D	25395680	25403400
772	AET1D6G0038800.1	HC	1D	25411591	25411980
773	AET1D6G0038900.1	HC	1D	25477263	25478787	972	TraesCS6D03G0380600.1	6D	93.233	931	927	177447917	177449362	TraesCS1D03G0768600LC.1	1D	97.162	740	741	418923994	418925183	TraesCS5D03G0045400LC.1	5D	96.567	699	699	13475219	13475917
774	AET1D6G0039000.1	HC	1D	25550370	25554324	1728	TraesCS6D03G0670500.1	6D	90.698	86	1806	410973392	410976162
775	AET1D6G0038800LC.1	LC	1D	25658052	25658444
776	AET1D6G0038900LC.1	LC	1D	25658461	25658766
777	AET1D6G0039000LC.1	LC	1D	25661659	25662054	396	TraesCS5D03G0555800LC.1	5D	88.38	284	309	351259477	351259785
778	AET1D6G0039100.1	HC	1D	25699829	25703179	3351	TraesCS1D03G0085200.1	1D	99.902	2040	2040	22805138	22809617
779	AET1D6G0039100LC.1	LC	1D	25741620	25744904	639	TraesCS1D03G0919500LC.1	1D	91.563	403	702	466767216	466767917	TraesCS1D03G0085500LC.1	1D	100	206	669	22828762	22832076
780	AET1D6G0039200.1	HC	1D	25844327	25845763	1437	TraesCS1D03G0085600.1	1D	99.93	1437	1437	22931672	22933365	TraesCS7D03G0466400.1	7D	83.849	1294	1389	168926313	168927701	TraesCS7D03G0466200.1	7D	84.087	1150	1149	168885608	168886756
781	AET1D6G0039200LC.1	LC	1D	25883822	25884157
782	AET1D6G0039300LC.1	LC	1D	25897615	25899032	285	TraesCS1D03G0086000LC.1	1D	97.826	138	273	23005424	23006778
783	AET1D6G0039300.1	HC	1D	25938436	25947472	1308	TraesCS1D03G0086100.1	1D	99.159	1308	1308	23055927	23060725	TraesCS4D03G0190800.1	4D	98.93	1308	1308	73788469	73807166	TraesCS5D03G0031100.1	5D	86.22	1299	1314	8169523	8175293
784	AET1D6G0039400.1	HC	1D	25949119	25953672	876	TraesCS1D03G0086200.2	1D	98.186	441	1314	23078014	23083423	TraesCS4D03G0190900.2	4D	97.279	441	936	73823850	73827374	TraesCS2D03G1111000.3	2D	88.889	441	1317	596738381	596745434
785	AET1D6G0039400LC.1	LC	1D	25960025	25960942
786	AET1D6G0039500LC.1	LC	1D	26044901	26045152	252	TraesCS7D03G0918000LC.1	7D	98.805	251	558	505735002	505735559	TraesCS3D03G1037900LC.1	3D	98.805	251	561	575234374	575234934	TraesCS7D03G0941100LC.1	7D	98.406	251	561	517095445	517096005
787	AET1D6G0039500.1	HC	1D	26143124	26148122	1314	TraesCS1D03G0086200.2	1D	99.239	1314	1314	23078014	23083423	TraesCS2D03G1111000.3	2D	89.908	1308	1317	596738381	596745434	TraesCS4D03G0190900.2	4D	98.681	910	936	73823850	73827374
788	AET1D6G0039600.1	HC	1D	26215844	26217343	1500	TraesCS1D03G0086800.1	1D	91.917	1497	1500	23298005	23299504	TraesCS4D03G0191200LC.1	4D	91.204	864	864	74317411	74318274	TraesCS4D03G0191300LC.1	4D	92.045	440	444	74318346	74318789
789	AET1D6G0039700.1	HC	1D	26232580	26233837	375	TraesCS1D03G0086200.2	1D	98.118	372	1314	23078014	23083423	TraesCS2D03G1111000.3	2D	88.705	363	1317	596738381	596745434	TraesCS2D03G1244700.1	2D	85.638	376	1314	634714968	634721076
790	AET1D6G0039600LC.1	LC	1D	26244144	26244613	357	TraesCS3D03G0196600LC.1	3D	99.44	357	357	50209709	50210178	TraesCS6D03G0796300LC.1	6D	99.125	343	1491	465153509	465155419	TraesCS7D03G0932300LC.1	7D	98.834	343	1476	512202304	512205533
791	AET1D6G0039800.1	HC	1D	26662176	26663675	1500	TraesCS1D03G0086800.1	1D	99.2	1500	1500	23298005	23299504	TraesCS4D03G0191200LC.1	4D	92.093	860	864	74317411	74318274	TraesCS4D03G0191400.1	4D	95.946	444	786	74399569	74401539
792	AET1D6G0039900.1	HC	1D	26939767	26945921	1632	TraesCS1D03G0087000.1	1D	98.284	1632	1854	23603742	23610330	TraesCS4D03G0040300.1	4D	93.414	1579	1671	11309248	11316152
793	AET1D6G0039700LC.1	LC	1D	26957146	26957538
794	AET1D6G0039800LC.1	LC	1D	27133718	27146891	2694	TraesCS1D03G0087500LC.1	1D	99.443	2694	2694	23795429	23810194
795	AET1D6G0040000.1	HC	1D	27195190	27196892	885	TraesCS1D03G0087700LC.1	1D	99.774	885	1461	23875792	23878279	TraesCS1D03G0088800.1	1D	89.758	869	1434	24163115	24166544
796	AET1D6G0039900LC.1	LC	1D	27197146	27197686	333	TraesCS1D03G0088800.1	1D	96.97	330	1434	24163115	24166544	TraesCS1D03G0089000LC.1	1D	96.061	330	582	24204838	24205805	TraesCS1D03G0087700LC.1	1D	99.655	290	1461	23875792	23878279
797	AET1D6G0040000LC.1	LC	1D	27199983	27201200	306	TraesCS1D03G0087800LC.1	1D	98.693	306	306	23880590	23881807	TraesCS4D03G0062600LC.1	4D	97.656	128	624	16747917	16750026	TraesCS1D03G0555200LC.1	1D	88.136	59	249	315486598	315487283
798	AET1D6G0040100LC.1	LC	1D	27202532	27202774	243	TraesCS7D03G0828200LC.2	7D	94.65	243	399	453414848	453415375	TraesCS1D03G0087900LC.1	1D	99.048	210	210	23883138	23883347	TraesCS4D03G0061800LC.1	4D	96.667	210	210	16724555	16724764
799	AET1D6G0040200LC.1	LC	1D	27232680	27233090
800	AET1D6G0040300LC.1	LC	1D	27283071	27286019	1101	TraesCS1D03G0088100LC.1	1D	98.682	607	1665	24080626	24084379
801	AET1D6G0040400LC.1	LC	1D	27294076	27294423
802	AET1D6G0040100.1	HC	1D	27298477	27299097	621	TraesCS1D03G0088400.1	1D	100	621	621	24103727	24104347
803	AET1D6G0040200.1	HC	1D	27302583	27306161	3579	TraesCS1D03G0088500.1	1D	99.497	3579	3579	24107357	24111411
804	AET1D6G0040500LC.1	LC	1D	27389207	27391953	1113	TraesCS1D03G0088800.1	1D	99.186	983	1434	24163115	24166544	TraesCS1D03G0089000LC.1	1D	96.22	582	582	24204838	24205805	TraesCS1D03G0087700LC.1	1D	89.865	444	1461	23875792	23878279
805	AET1D6G0040600LC.1	LC	1D	27391987	27392403	417	TraesCS1D03G0088800.1	1D	100	417	1434	24163115	24166544	TraesCS1D03G0087700LC.1	1D	90.464	388	1461	23875792	23878279
806	AET1D6G0040700LC.1	LC	1D	27422448	27423304	582	TraesCS1D03G0089000LC.1	1D	98.797	582	582	24204838	24205805	TraesCS1D03G0088800.1	1D	97.595	582	1434	24163115	24166544	TraesCS1D03G0087700LC.1	1D	96.552	290	1461	23875792	23878279
807	AET1D6G0040800LC.1	LC	1D	27579875	27580606	732	TraesCS7D03G0973100LC.1	7D	94.157	599	600	532567475	532568074	TraesCS1D03G0089100LC.1	1D	97.619	378	1671	24374896	24378855
808	AET1D6G0040900LC.1	LC	1D	27664159	27664933
809	AET1D6G0041000LC.1	LC	1D	27665021	27666399
810	AET1D6G0041100LC.1	LC	1D	27717634	27718906	414	TraesCS1D03G0900300LC.1	1D	99.042	313	519	462938396	462939960	TraesCS1D03G1028400LC.1	1D	98.722	313	519	492575052	492576616	TraesCS3D03G1007200LC.1	3D	98.083	313	519	564555030	564556584
811	AET1D6G0041300LC.1	LC	1D	27733114	27734823
812	AET1D6G0041400LC.1	LC	1D	27776659	27776868
813	AET1D6G0041500LC.1	LC	1D	27978422	27979157	642	TraesCS6D03G0885200LC.1	6D	97.633	169	171	484913752	484914016
814	AET1D6G0041600LC.1	LC	1D	28036928	28037843	837	TraesCS1D03G0089200.1	1D	97.974	839	984	24443935	24444997	TraesCS4D03G0313500LC.1	4D	95.094	530	1074	150353248	150354323	TraesCS7D03G0067700.1	7D	88.091	529	1071	16148020	16149121
815	AET1D6G0041700LC.1	LC	1D	28073899	28074265
816	AET1D6G0041800LC.1	LC	1D	28128516	28129499	984	TraesCS5D03G0363100LC.1	5D	96.341	984	2142	234545991	234548132	TraesCS4D03G0816500LC.1	4D	93.117	988	1341	503891064	503892404	TraesCS7D03G0071500LC.1	7D	91.777	985	3120	17187316	17190435
817	AET1D6G0041900LC.1	LC	1D	28132104	28132448	345	TraesCS5D03G0910000LC.1	5D	96.812	345	1395	477355785	477357260	TraesCS7D03G1176400LC.1	7D	96.232	345	1395	606860863	606862338	TraesCS5D03G0664000LC.1	5D	95.942	345	345	392207114	392207458
818	AET1D6G0042000LC.1	LC	1D	28324405	28324721	317	TraesCS4D03G0539900LC.1	4D	98.058	309	396	379505533	379505928	TraesCS6D03G0415000LC.1	6D	96.53	317	666	211328506	211329171	TraesCS6D03G0424600LC.1	6D	96.215	317	849	221167069	221167917
819	AET1D6G0040300.1	HC	1D	28398504	28400238	846	TraesCS1D03G0089700.1	1D	97.46	748	873	24654547	24655574	TraesCS7D03G1029700LC.1	7D	91.603	131	1731	556461327	556465873
820	AET1D6G0040400.1	HC	1D	28455273	28456181	798	TraesCS1D03G0089900.1	1D	100	765	765	24711437	24712761	TraesCS3D03G1192100.1	3D	80.201	298	771	615991307	615992940	TraesCS4D03G0450600.1	4D	82.843	204	960	315782877	315785344
821	AET1D6G0042100LC.1	LC	1D	28479538	28481681
822	AET1D6G0040500.1	HC	1D	28523316	28524599	1284	TraesCS1D03G0090100LC.1	1D	96.819	786	3318	24856843	24867613	TraesCS1D03G0090900.1	1D	78.362	1123	1344	25168292	25170101
823	AET1D6G0042200LC.1	LC	1D	28536228	28538006	1779	TraesCS1D03G0090400LC.1	1D	98.595	1779	1755	24896484	24898238	TraesCS1D03G0090300.1	1D	98.553	1728	1923	24895925	24898276	TraesCS4D03G0500900.1	4D	78.39	1180	2040	352168090	352170129
824	AET1D6G0042300LC.1	LC	1D	28661982	28662233	252	TraesCS4D03G0551200LC.1	4D	90.947	243	303	387030379	387030733	TraesCS1D03G0071200LC.1	1D	90.87	230	336	18058539	18058925	TraesCS6D03G0453600LC.1	6D	88.095	252	378	258501699	258502076
825	AET1D6G0040600.1	HC	1D	28790341	28791315	975	TraesCS1D03G0090600.1	1D	99.897	975	975	25133694	25135186	TraesCS4D03G0514700.1	4D	82.268	485	771	362145020	362146398	TraesCS6D03G0622400.1	6D	75.594	463	990	385677425	385679636
826	AET1D6G0040700.1	HC	1D	28807895	28812763	939	TraesCS1D03G0090700.1	1D	99.894	939	939	25153184	25158743
827	AET1D6G0042400LC.1	LC	1D	28823056	28823409	354	TraesCS1D03G0090900.1	1D	99.688	320	1344	25168292	25170101	TraesCS1D03G0090100LC.1	1D	78.808	302	3318	24856843	24867613	TraesCS1D03G0232300.1	1D	91.228	57	1377	89260856	89262724
828	AET1D6G0040800.1	HC	1D	28827933	28828349	417	TraesCS1D03G0091000.1	1D	100	417	417	25172552	25173897
829	AET1D6G0040900.1	HC	1D	28875877	28882751	948	TraesCS1D03G0091100.1	1D	100	948	1122	25220918	25228524	TraesCS7D03G0881600.1	7D	96.2	579	582	486669986	486673461	TraesCS1D03G0672300.1	1D	92.289	402	1041	379215891	379221874
830	AET1D6G0042500LC.1	LC	1D	28889366	28889992	627	TraesCS1D03G0091200LC.1	1D	99.746	394	393	25234985	25235377	TraesCS5D03G1176200.1	5D	78.974	585	1233	554956119	554957986	TraesCS5D03G1144500.1	5D	77.609	594	1161	546933694	546937844
831	AET1D6G0041000.1	HC	1D	28895367	28896695	1227	TraesCS1D03G0091300.1	1D	99.837	1227	1227	25240415	25242316	TraesCS3D03G0117000.1	3D	79.065	449	1314	26569668	26570981
832	AET1D6G0041100.1	HC	1D	28926085	28927487	717	TraesCS1D03G0091400.1	1D	100	717	717	25270796	25273049
833	AET1D6G0041200.1	HC	1D	29158283	29162498	1734	TraesCS1D03G0091500.1	1D	99.885	1734	1734	25509537	25513977	TraesCS1D03G0092600.1	1D	94.179	670	1584	26355242	26361035	TraesCS7D03G0397900.1	7D	80.682	88	1725	130742981	130745482
834	AET1D6G0042600LC.1	LC	1D	29311158	29311625	468	TraesCS1D03G0954100LC.1	1D	82.679	433	1824	475216747	475219248
835	AET1D6G0042700LC.1	LC	1D	29316125	29317115
836	AET1D6G0041300.1	HC	1D	29347485	29352516	1821	TraesCS1D03G0092000LC.1	1D	100	1290	1623	25698903	25705587	TraesCS1D03G0092700LC.1	1D	90.184	326	477	26381942	26382454	TraesCS3D03G0302800LC.1	3D	75.506	543	774	105781784	105782970
837	AET1D6G0042800LC.1	LC	1D	29453688	29454431	744	TraesCS6D03G0502800LC.1	6D	87.887	743	1761	305154216	305155976	TraesCS5D03G0980000LC.1	5D	86.425	744	2169	499916236	499918404	TraesCS4D03G0804700LC.1	4D	87.394	706	819	500638272	500639090
838	AET1D6G0042900LC.1	LC	1D	29747652	29749551
839	AET1D6G0041400.1	HC	1D	29907557	29907868	312	TraesCS1D03G0092800.1	1D	95.513	312	906	26383253	26387085	TraesCS3D03G0308900.1	3D	88.782	312	918	109058028	109063437	TraesCS1D03G0092200LC.1	1D	100	43	648	26258545	26261829
840	AET1D6G0041500.1	HC	1D	29921328	29922077	648	TraesCS1D03G0092300.1	1D	100	648	648	26272415	26273474
841	AET1D6G0041600.1	HC	1D	29963811	29964149	339	TraesCS1D03G0092400.1	1D	100	339	339	26314875	26315213
842	AET1D6G0041700.1	HC	1D	30003684	30009946	1569	TraesCS1D03G0092600.1	1D	99.851	670	1584	26355242	26361035	TraesCS1D03G0091500.1	1D	93.872	718	1734	25509537	25513977
843	AET1D6G0043000LC.1	LC	1D	30028349	30031038	1053	TraesCS1D03G0092000LC.1	1D	92.621	515	1623	25698903	25705587	TraesCS1D03G0092700LC.1	1D	99.648	284	477	26381942	26382454
844	AET1D6G0043100LC.1	LC	1D	30031832	30032191	360	TraesCS5D03G0084000LC.1	5D	98.077	52	417	31627532	31627948	TraesCS7D03G0926600LC.1	7D	93.023	43	354	510940765	510941284
845	AET1D6G0041800.1	HC	1D	30032192	30033109	918	TraesCS1D03G0092800.1	1D	98.693	918	906	26383253	26387085	TraesCS3D03G0308900.1	3D	91.394	918	918	109058028	109063437	TraesCS1D03G0092200LC.1	1D	97.689	649	648	26258545	26261829
846	AET1D6G0043200LC.1	LC	1D	30045778	30046146	369	TraesCS2D03G1063100LC.1	2D	92.328	378	378	580971240	580971617	TraesCS4D03G0196900LC.1	4D	92.055	365	366	77445908	77446273	TraesCS2D03G1131700LC.1	2D	92.635	353	348	603961972	603962319
847	AET1D6G0041900.1	HC	1D	30046871	30047847	867	TraesCS1D03G0092900.1	1D	100	867	867	26398220	26399517
848	AET1D6G0042000.1	HC	1D	30065143	30065895	753	TraesCS1D03G0093000.1	1D	99.867	753	753	26416501	26417253	TraesCS3D03G0881800LC.1	3D	75.566	221	810	515517538	515518915
849	AET1D6G0042100.1	HC	1D	30115687	30121215	2052	TraesCS1D03G0093100.1	1D	100	2052	2052	26461302	26467112
850	AET1D6G0043300LC.1	LC	1D	30129248	30129687	336	TraesCS1D03G0093200LC.1	1D	100	210	489	26473336	26475454	TraesCS6D03G0299200LC.1	6D	99.524	210	489	123165260	123167210
851	AET1D6G0042200.1	HC	1D	30433957	30437403	1890	TraesCS1D03G0093300.1	1D	99.947	1890	1929	26789166	26794938	TraesCS7D03G0624200.2	7D	90.077	1824	1878	267137927	267145976
852	AET1D6G0042300.1	HC	1D	30438229	30438719	405	TraesCS1D03G0093400.1	1D	100	405	405	26795086	26795818	TraesCS7D03G0624300.1	7D	86.42	405	414	267226088	267226798
853	AET1D6G0043400LC.1	LC	1D	30644390	30645172	783	TraesCS7D03G0680900LC.1	7D	97.704	784	2649	336797746	336800394	TraesCS7D03G0681600LC.1	7D	97.577	784	3294	338245703	338249674	TraesCS1D03G0335900LC.1	1D	97.577	784	2649	177248239	177250887
854	AET1D6G0043500LC.1	LC	1D	30655048	30655861	726	TraesCS5D03G0310700LC.1	5D	97.738	619	1026	186481866	186483966	TraesCS7D03G0682800LC.1	7D	97.577	619	825	340665435	340673429	TraesCS3D03G0466800LC.1	3D	97.577	619	1026	244540104	244542205
855	AET1D6G0042400.1	HC	1D	30665779	30666800	843	TraesCS1D03G0094100LC.1	1D	99.527	846	846	27022788	27023808
856	AET1D6G0042500.1	HC	1D	30675443	30682195	1053	TraesCS1D03G0094200.1	1D	100	1053	1053	27032273	27039697
857	AET1D6G0042600.1	HC	1D	30683957	30687476	732	TraesCS1D03G0094300.1	1D	100	732	732	27040885	27044685	TraesCS1D03G0094400.1	1D	88.937	696	705	27181757	27188076	TraesCS1D03G0094500.1	1D	87.358	704	711	27353072	27357420
858	AET1D6G0042700.1	HC	1D	30823365	30829265	705	TraesCS1D03G0094400.1	1D	99.858	705	705	27181757	27188076	TraesCS1D03G0094300.1	1D	88.793	696	732	27040885	27044685	TraesCS1D03G0094500.1	1D	82.725	712	711	27353072	27357420
859	AET1D6G0043600LC.1	LC	1D	30829324	30829746
860	AET1D6G0042800.1	HC	1D	30996354	31000477	711	TraesCS1D03G0094500.1	1D	100	711	711	27353072	27357420	TraesCS1D03G0094300.1	1D	87.358	704	732	27040885	27044685	TraesCS1D03G0094400.1	1D	82.865	712	705	27181757	27188076
861	AET1D6G0043700LC.1	LC	1D	31005860	31006642	783	TraesCS1D03G0094600LC.1	1D	100	783	783	27362676	27363458
862	AET1D6G0043800LC.1	LC	1D	31031855	31033188	1149	TraesCS1D03G0094700.1	1D	99.618	1047	1119	27388647	27389983	TraesCS1D03G0202100.1	1D	73.475	705	1035	75651028	75652708	TraesCS1D03G0202000.1	1D	73.229	706	1008	75634480	75636276
863	AET1D6G0043900LC.1	LC	1D	31189791	31190081	291	TraesCS2D03G0263600LC.1	2D	96.61	295	390	75490212	75490601	TraesCS1D03G0442700LC.1	1D	96.61	295	558	247521604	247522161	TraesCS4D03G0586900LC.1	4D	96.271	295	558	407044988	407045545
864	AET1D6G0044000LC.1	LC	1D	31362742	31363029	288	TraesCS1D03G0478900LC.1	1D	97.902	286	1299	260895213	260896698	TraesCS5D03G1147900LC.1	5D	97.203	286	978	547325554	547326531	TraesCS1D03G0686200LC.1	1D	96.853	286	420	386348735	386349154
865	AET1D6G0044100LC.1	LC	1D	31425973	31439131	480	TraesCS2D03G0073400.1	2D	93.429	487	1791	14835470	14847550	TraesCS2D03G0072800.2	2D	91.992	487	1851	14629905	14641187	TraesCS2D03G0072700.3	2D	87.083	480	1884	14619480	14628104
866	AET1D6G0044200LC.1	LC	1D	31521549	31522538	990	TraesCS1D03G0094800LC.1	1D	99.899	990	990	27694958	27695947
867	AET1D6G0044300LC.1	LC	1D	31522864	31523907	1044	TraesCS1D03G0094900LC.1	1D	100	1044	1044	27696273	27697316	TraesCS2D03G0924700LC.1	2D	91.148	305	1011	525506470	525507480
868	AET1D6G0044400LC.1	LC	1D	31523972	31525045	1074	TraesCS1D03G0095000LC.1	1D	100	1074	1074	27697381	27698454	TraesCS5D03G0281700LC.1	5D	93.825	583	2742	153401295	153405351	TraesCS4D03G0501600.1	4D	92.967	583	3270	352502453	352506205
869	AET1D6G0044500LC.1	LC	1D	31533976	31534551	576	TraesCS1D03G0095100LC.1	1D	100	477	1302	27705835	27708081
870	AET1D6G0044600LC.1	LC	1D	31540448	31541365	396	TraesCS1D03G0095200.1	1D	99.452	365	471	27713977	27714525	TraesCS2D03G0889300.1	2D	98.603	358	471	500618095	500618643	TraesCS2D03G0301300.1	2D	98.603	358	582	87727022	87727681
871	AET1D6G0044700LC.1	LC	1D	31757583	31757852	270	TraesCS1D03G0095400LC.1	1D	100	270	732	27931101	27931832	TraesCS3D03G0099700LC.1	3D	97.026	269	423	22218922	22219346	TraesCS2D03G1227800LC.1	2D	96.654	269	432	630274587	630275018
872	AET1D6G0044800LC.1	LC	1D	31770435	31772576	1293	TraesCS2D03G0577100LC.1	2D	89.844	512	789	301981615	301982633	TraesCS7D03G0913300LC.1	7D	92.906	437	1080	503243072	503244393	TraesCS1D03G0928600LC.1	1D	94.84	407	963	468539416	468540739
873	AET1D6G0042900.1	HC	1D	31800863	31803876	2256	TraesCS1D03G0095600.2	1D	99.911	2256	2256	27976487	27980667	TraesCS1D03G0095700LC.1	1D	100	255	255	27979385	27979639
874	AET1D6G0043000.1	HC	1D	31807657	31812888	1629	TraesCS1D03G0095800.1	1D	99.877	1629	1629	27983945	27989267
875	AET1D6G0044900LC.1	LC	1D	31826721	31827605	885	TraesCS7D03G0683600LC.1	7D	96.602	883	2436	341173123	341175558	TraesCS6D03G0436600LC.1	6D	96.602	883	2127	234834602	234837612	TraesCS4D03G0353300LC.1	4D	96.602	883	2127	211121989	211125279
876	AET1D6G0043100.1	HC	1D	31841694	31842022	204	TraesCS1D03G0096000.1	1D	99.02	204	204	28019406	28020794
877	AET1D6G0043200.1	HC	1D	32023851	32024695	687	TraesCS1D03G0096300.1	1D	99.663	593	762	28197558	28198402	TraesCS2D03G0507400LC.1	2D	91.753	194	945	231401491	231402761
878	AET1D6G0043300.1	HC	1D	32030495	32032670	1077	TraesCS1D03G0096400.1	1D	100	1077	1077	28199528	28202211	TraesCS7D03G1251900.1	7D	92.479	1077	1077	629664741	629667134	TraesCS1D03G0874200.1	1D	84	1075	1110	454857054	454859288
879	AET1D6G0043400.1	HC	1D	32034924	32041262	939	TraesCS1D03G0096500LC.1	1D	100	584	591	28204265	28210146
880	AET1D6G0045000LC.1	LC	1D	32241299	32241605
881	AET1D6G0045100LC.1	LC	1D	32275798	32276244	447	TraesCS2D03G0617000LC.1	2D	99.524	420	420	329841136	329841555	TraesCS3D03G0421900LC.1	3D	94.404	411	447	184931745	184932285	TraesCS6D03G0809100LC.1	6D	94.565	184	348	468362954	468363301
882	AET1D6G0045200LC.1	LC	1D	32289577	32289839	263	TraesCS5D03G0794100LC.1	5D	98.479	263	753	438053667	438055718
883	AET1D6G0045300LC.1	LC	1D	32299965	32300273
884	AET1D6G0043500.1	HC	1D	32344452	32344994	543	TraesCS1D03G0096900.1	1D	99.632	543	543	28499036	28499610
885	AET1D6G0045400LC.1	LC	1D	32349188	32349502
886	AET1D6G0043600.1	HC	1D	32357179	32358303	1125	TraesCS1D03G0097000.1	1D	99.911	1125	1125	28511794	28512918	TraesCS7D03G0164400.1	7D	81.651	1139	1122	42995463	42996774	TraesCS3D03G0896200.1	3D	73.529	1156	1119	521055383	521056854
887	AET1D6G0043700.1	HC	1D	32380808	32384565	2946	TraesCS1D03G0097200.1	1D	99.963	2709	2709	28536049	28539530
888	AET1D6G0043800.1	HC	1D	32399624	32400850	1017	TraesCS1D03G0097300LC.1	1D	99.76	833	1206	28554189	28555394	TraesCS3D03G0779200LC.1	3D	97.052	848	1563	463261166	463262728	TraesCS1D03G0943300LC.1	1D	97.01	836	1245	472667573	472668817
889	AET1D6G0045500LC.1	LC	1D	32400887	32401424	540	TraesCS1D03G0943400LC.1	1D	98.311	533	534	472668878	472669411	TraesCS2D03G1162500LC.1	2D	97.593	540	1845	613195918	613198026	TraesCS3D03G0779200LC.1	3D	97.407	540	1563	463261166	463262728
890	AET1D6G0045600LC.1	LC	1D	32423911	32424786	876	TraesCS1D03G0943300LC.1	1D	97.486	875	1245	472667573	472668817	TraesCS2D03G0945800LC.1	2D	97.26	876	1215	536466766	536467980	TraesCS2D03G0853900LC.1	2D	97.356	870	1209	478978154	478979362
891	AET1D6G0045700LC.1	LC	1D	32449212	32450042	831	TraesCS1D03G0943300LC.1	1D	97.697	825	1245	472667573	472668817	TraesCS1D03G0097300LC.1	1D	97.7	826	1206	28554189	28555394	TraesCS2D03G0945800LC.1	2D	97.337	826	1215	536466766	536467980
892	AET1D6G0045800LC.1	LC	1D	32450605	32451267	663	TraesCS2D03G1162500LC.1	2D	97.741	664	1845	613195918	613198026	TraesCS2D03G0945100LC.1	2D	96.523	604	606	536391692	536392297	TraesCS4D03G0617300LC.1	4D	94.961	635	1860	427089871	427091730
893	AET1D6G0045900LC.1	LC	1D	32467282	32467839	558	TraesCS1D03G0097600LC.1	1D	99.104	558	558	28620546	28621103	TraesCS4D03G0552200LC.1	4D	98.744	398	594	387629915	387630508	TraesCS5D03G0287900LC.1	5D	98.956	383	2154	163066793	163069583
894	AET1D6G0046000LC.1	LC	1D	32474989	32475369
895	AET1D6G0046100LC.1	LC	1D	32476431	32476763
896	AET1D6G0046200LC.1	LC	1D	32607071	32607574
897	AET1D6G0046300LC.1	LC	1D	32662607	32663583	501	TraesCS4D03G0185200.1	4D	99.344	305	1239	70086700	70089949	TraesCS3D03G1018500LC.1	3D	100	171	186	568471804	568471989	TraesCS1D03G0097900LC.1	1D	100	171	186	28859666	28859851
898	AET1D6G0046400LC.1	LC	1D	32667003	32668626	705	TraesCS5D03G0075800.1	5D	98.725	706	1020	28341857	28343911	TraesCS3D03G0360700LC.1	3D	98.298	705	804	142020545	142022270	TraesCS7D03G1149800LC.1	7D	98.159	706	1062	598532707	598534804
899	AET1D6G0043900.1	HC	1D	32767196	32768398	747	TraesCS1D03G0099100.1	1D	93.976	747	747	28980750	28982166	TraesCS1D03G0099000.1	1D	87.907	645	666	28966780	28968145
900	AET1D6G0044000.1	HC	1D	32776478	32779374	891	TraesCS1D03G0099200.1	1D	99.877	816	816	28990195	28992886
901	AET1D6G0044100.1	HC	1D	34112959	34128779	1533	TraesCS1D03G0099400.1	1D	99.853	1365	1365	29827737	29844048	TraesCS1D03G0100000.1	1D	96.93	1368	1368	29863584	29867587	TraesCS5D03G0349500.1	5D	91.547	698	1260	224446210	224450645
902	AET1D6G0044200.1	HC	1D	34222603	34235589	2457	TraesCS1D03G0100100.2	1D	99.933	1487	2736	29960720	29974286	TraesCS1D03G0100400.1	1D	94.205	811	819	29976177	29981128
903	AET1D6G0044300.1	HC	1D	34238875	34242632	819	TraesCS1D03G0100400.1	1D	100	819	819	29976177	29981128	TraesCS1D03G0100100.2	1D	94.328	811	2736	29960720	29974286
904	AET1D6G0046500LC.1	LC	1D	34389378	34389626	249	TraesCS4D03G0804700LC.1	4D	95.565	248	819	500638272	500639090	TraesCS5D03G0367900LC.1	5D	94.355	248	519	236615618	236616136	TraesCS1D03G0658100LC.1	1D	94.355	248	375	372084289	372084663
905	AET1D6G0046600LC.1	LC	1D	34397447	34398121	675	TraesCS1D03G0100500LC.1	1D	99.704	675	675	30135537	30136355	TraesCS4D03G0826700.1	4D	97.505	481	1929	507301232	507303681	TraesCS5D03G0192600LC.1	5D	96.491	114	429	80315555	80316576
906	AET1D6G0044400.1	HC	1D	34399852	34400766	915	TraesCS1D03G0100600.1	1D	99.891	915	915	30137925	30139244
907	AET1D6G0046700LC.1	LC	1D	34402195	34402975	315	TraesCS1D03G0100700LC.1	1D	100	156	318	30140428	30141465
908	AET1D6G0046800LC.1	LC	1D	34405243	34405608	366	TraesCS1D03G0100900LC.1	1D	99.727	366	366	30143476	30143841
909	AET1D6G0044500.1	HC	1D	34407668	34409586	516	TraesCS1D03G0101000.1	1D	98.256	516	516	30144230	30147950	TraesCS1D03G0100800LC.1	1D	86.517	178	318	30142382	30143306
910	AET1D6G0044600.1	HC	1D	34443265	34448055	3165	TraesCS1D03G0101300.1	1D	99.874	3165	3165	30181420	30186780	TraesCS4D03G0496600.2	4D	75.98	3035	3189	349242972	349251997	TraesCS1D03G0641200LC.1	1D	84.585	759	837	364379021	364380180
911	AET1D6G0046900LC.1	LC	1D	34518514	34519677	1164	TraesCS4D03G0550800LC.1	4D	96.718	1158	1209	386952781	386953989	TraesCS7D03G0345000LC.1	7D	96.134	1164	1791	104216706	104218496	TraesCS3D03G0702400LC.1	3D	96.056	1065	1347	423693938	423695414
912	AET1D6G0047000LC.1	LC	1D	34519785	34520315	531	TraesCS3D03G0778600LC.1	3D	95.725	538	744	463069908	463070651	TraesCS7D03G0750600LC.1	7D	95.539	538	768	403028317	403029084	TraesCS6D03G0841100LC.1	6D	95.539	538	960	475513237	475514196
913	AET1D6G0044700.1	HC	1D	34687241	34689028	1008	TraesCS1D03G0101700.1	1D	99.802	1008	1008	30449625	30451673
914	AET1D6G0044800.1	HC	1D	34694238	34695811	1302	TraesCS1D03G0101800.1	1D	99.77	1302	1302	30456479	30458489	TraesCS1D03G1031400.2	1D	87.931	464	1452	493338585	493340499
915	AET1D6G0044900.1	HC	1D	34720157	34724781	2373	TraesCS1D03G0101900.2	1D	99.831	2373	2373	30481841	30487516
916	AET1D6G0045000.1	HC	1D	34735097	34737503	1521	TraesCS1D03G0102000.1	1D	99.869	1521	1521	30497640	30500191	TraesCS7D03G0088100.1	7D	74.918	1523	1497	20540056	20542755	TraesCS7D03G0550400LC.1	7D	88.148	405	726	216885478	216886203
917	AET1D6G0045100.1	HC	1D	34812801	34813422	513	TraesCS1D03G0102200.1	1D	100	513	513	30573794	30574627	TraesCS1D03G0103900.1	1D	90.105	475	456	31760185	31760928
918	AET1D6G0047100LC.1	LC	1D	34900915	34901490	576	TraesCS5D03G0600300LC.1	5D	82.951	305	921	370386481	370387401
919	AET1D6G0045200.1	HC	1D	35003915	35008114	1479	TraesCS1D03G0102300.1	1D	98.648	1479	1470	30770961	30775371	TraesCS1D03G0103800.1	1D	96.552	1479	1470	31249138	31260750	TraesCS1D03G0102500.1	1D	97.028	1413	1395	30785381	30789932
920	AET1D6G0045300.1	HC	1D	35080349	35081892	1470	TraesCS1D03G0102600.1	1D	99.864	1470	1470	30849127	30850670	TraesCS1D03G0102700LC.1	1D	100	339	339	30849809	30850147	TraesCS5D03G0899300.1	5D	75.046	549	1368	472096175	472098027
921	AET1D6G0045400.1	HC	1D	35085648	35087654	2007	TraesCS1D03G0102800.1	1D	99.9	2007	2133	30853601	30856426
922	AET1D6G0047200LC.1	LC	1D	35089436	35089765	330	TraesCS1D03G0102900LC.1	1D	100	330	330	30858207	30858536
923	AET1D6G0045500.1	HC	1D	35089771	35091774	2004	TraesCS1D03G0103000.1	1D	100	2004	2004	30858519	30860785
924	AET1D6G0045600.1	HC	1D	35119558	35120538	981	TraesCS1D03G0103400.1	1D	99.796	981	981	30895165	30896467	TraesCS6D03G0654800.1	6D	86.929	964	951	403978235	403979566
925	AET1D6G0045700.1	HC	1D	35281212	35284481	1428	TraesCS1D03G0103500.1	1D	98.267	1443	1443	31100298	31103944
926	AET1D6G0047300LC.1	LC	1D	35295644	35296579	936	TraesCS1D03G0103600LC.1	1D	99.7	333	333	31118273	31118605	TraesCS6D03G0833100LC.1	6D	81.648	267	276	473849537	473849812
927	AET1D6G0047400LC.1	LC	1D	35300011	35300364
928	AET1D6G0047500LC.1	LC	1D	35435684	35435983	300	TraesCS1D03G0103700LC.1	1D	99.194	124	1800	31240995	31245069	TraesCS3D03G0146500LC.1	3D	94.737	114	435	35785494	35786500
929	AET1D6G0047600LC.1	LC	1D	35438254	35438463	210	TraesCS1D03G0103700LC.1	1D	92.361	144	1800	31240995	31245069	TraesCS7D03G0481200LC.1	7D	84.302	172	1500	177822100	177824793
930	AET1D6G0045800.1	HC	1D	35453290	35464320	1278	TraesCS1D03G0103800.1	1D	99.922	1278	1470	31249138	31260750	TraesCS1D03G0102300.1	1D	97.34	1278	1470	30770961	30775371	TraesCS1D03G0102500.1	1D	97.006	1236	1395	30785381	30789932
931	AET1D6G0047700LC.1	LC	1D	35767193	35767468	276	TraesCS3D03G0265400LC.1	3D	98.913	276	768	84582676	84584282	TraesCS6D03G0092600LC.1	6D	98.551	276	2166	21030415	21032586	TraesCS6D03G0059900LC.1	6D	98.551	276	552	13207509	13208257
932	AET1D6G0045900.1	HC	1D	35773840	35774363	456	TraesCS1D03G0103900.1	1D	98.684	456	456	31760185	31760928	TraesCS1D03G0102200.1	1D	89.684	475	513	30573794	30574627
933	AET1D6G0046000.1	HC	1D	35831469	35831882	414	TraesCS6D03G0624800.1	6D	96.377	414	414	386932181	386932594	TraesCS7D03G0359800LC.1	7D	95.902	366	366	112098222	112098587	TraesCS7D03G0940900LC.1	7D	96.133	362	366	517066241	517066606
934	AET1D6G0047800LC.1	LC	1D	35844795	35844999	207	TraesCS2D03G0263600LC.1	2D	98.551	207	390	75490212	75490601	TraesCS1D03G0442700LC.1	1D	98.551	207	558	247521604	247522161	TraesCS5D03G0706800LC.1	5D	98.068	207	558	410885688	410886245
935	AET1D6G0046100.1	HC	1D	35975249	35978527	1632	TraesCS1D03G0104400.1	1D	99.203	1632	1632	31966035	31969492	TraesCS1D03G0104700.1	1D	93.428	1202	1548	32302321	32308029	TraesCS1D03G0454400.1	1D	87.051	1560	1617	253506450	253510502
936	AET1D6G0047900LC.1	LC	1D	36113504	36115831	2103	TraesCS1D03G0729700LC.1	1D	78.49	967	2001	405465269	405467913	TraesCS1D03G0105000LC.1	1D	92.804	403	537	32353196	32353864	TraesCS1D03G0730500.1	1D	78.368	772	1581	405676344	405678134
937	AET1D6G0046200.1	HC	1D	36126860	36129877	3018	TraesCS1D03G0104600.1	1D	99.582	2874	2877	32114017	32117392	TraesCS5D03G0854800.1	5D	82.299	548	3138	453718284	453721903
938	AET1D6G0048000LC.1	LC	1D	36367220	36367543	324	TraesCS6D03G0211300LC.1	6D	99.383	324	324	82719187	82719510	TraesCS4D03G0794900LC.1	4D	99.074	324	324	498721797	498722120	TraesCS3D03G0901000LC.1	3D	99.074	324	324	524042214	524042537
939	AET1D6G0046300.1	HC	1D	36368209	36369352	732	TraesCS6D03G0915700.1	6D	98.087	732	723	491639791	491641109	TraesCS2D03G0029200.1	2D	98.087	732	723	7719358	7720682	TraesCS7D03G0324400.1	7D	96.585	732	723	94032294	94033633
940	AET1D6G0046400.1	HC	1D	36387566	36405094	1314	TraesCS1D03G0105100.2	1D	96.804	1314	1314	32357749	32363324	TraesCS5D03G0031100.1	5D	83.549	1313	1314	8169523	8175293	TraesCS5D03G0032500.1	5D	83.192	1297	1302	8526442	8532020
941	AET1D6G0048100LC.1	LC	1D	36415023	36415501
942	AET1D6G0046500.1	HC	1D	36569612	36570181
943	AET1D6G0046600.1	HC	1D	36574680	36575381
944	AET1D6G0046700.1	HC	1D	36579796	36582947	2481	TraesCS7D03G0107500.1	7D	77.816	2060	2151	25699105	25702728
945	AET1D6G0048200LC.1	LC	1D	36838191	36838637	447	TraesCS2D03G0843700LC.1	2D	94.183	447	909	475022660	475023636	TraesCS3D03G0576100LC.1	3D	93.836	292	858	342093001	342096579
946	AET1D6G0048300LC.1	LC	1D	36854894	36855274	300	TraesCS1D03G0105300.1	1D	98.655	223	840	32372655	32380731	TraesCS6D03G0480800.2	6D	89.967	299	1836	289288578	289298921
947	AET1D6G0048400LC.1	LC	1D	36868513	36868713	201	TraesCS6D03G0092800LC.1	6D	96.571	175	885	21091093	21091977	TraesCS4D03G0458100LC.1	4D	96.571	175	210	322823149	322823358	TraesCS7D03G0202600LC.1	7D	96	175	831	55186347	55187667
948	AET1D6G0048500LC.1	LC	1D	36868860	36869199
949	AET1D6G0046800.1	HC	1D	36869811	36870440	519	TraesCS1D03G0105400.1	1D	99.615	519	519	32384121	32385075
950	AET1D6G0046900.1	HC	1D	36979818	36980474	657	TraesCS1D03G0106000.1	1D	100	657	657	32516191	32517098
951	AET1D6G0048600LC.1	LC	1D	37007097	37007882	489	TraesCS1D03G0106100LC.1	1D	99.688	320	1047	32541321	32543194	TraesCS1D03G0106400LC.1	1D	81.694	366	2379	32568672	32590802	TraesCS1D03G0107000LC.2	1D	81.707	246	852	32860676	32868881
952	AET1D6G0048700LC.1	LC	1D	37008189	37008596	408	TraesCS3D03G0917000LC.1	3D	94.667	75	342	531077939	531078280	TraesCS1D03G0007800LC.1	1D	97.101	69	366	2602514	2602879	TraesCS7D03G0544700LC.1	7D	98.438	64	921	211057792	211058712
953	AET1D6G0048800LC.1	LC	1D	37017315	37017992	576	TraesCS1D03G0106200LC.1	1D	100	576	576	32552476	32553153	TraesCS1D03G0107200.1	1D	90.925	573	2058	32915655	32917932	TraesCS1D03G0108900.1	1D	89.161	572	1503	33543847	33545455
954	AET1D6G0048900LC.1	LC	1D	37028440	37029035	447	TraesCS1D03G0106300LC.1	1D	100	371	477	32563710	32564706	TraesCS7D03G0700900LC.1	7D	91.304	299	1077	368693874	368698437	TraesCS7D03G0376100LC.1	7D	91.089	303	1890	118861451	118864117
955	AET1D6G0049000LC.1	LC	1D	37029046	37030880	351	TraesCS1D03G0106300LC.1	1D	100	47	477	32563710	32564706	TraesCS4D03G0055200LC.1	4D	94.545	55	465	15520539	15522279
956	AET1D6G0049100LC.1	LC	1D	37034523	37034941	339	TraesCS1D03G0106400LC.1	1D	100	112	2379	32568672	32590802
957	AET1D6G0047000.1	HC	1D	37059392	37060171	780	TraesCS1D03G0106600LC.1	1D	100	333	336	32594956	32595291
958	AET1D6G0049200LC.1	LC	1D	37065019	37065612	594	TraesCS1D03G0106800LC.1	1D	97.98	594	1875	32599864	32601748	TraesCS5D03G0551700LC.1	5D	94.613	594	666	349045720	349046385	TraesCS3D03G1199200LC.1	3D	94.276	594	666	618973137	618973802
959	AET1D6G0049300LC.1	LC	1D	37065711	37066244	534	TraesCS1D03G0106800LC.1	1D	98.63	511	1875	32599864	32601748	TraesCS2D03G0088500LC.1	2D	94.64	541	1407	18217484	18218890	TraesCS6D03G0896200LC.1	6D	94.455	541	1728	486841926	486843653
960	AET1D6G0049400LC.1	LC	1D	37114256	37114840	585	TraesCS3D03G0428400LC.1	3D	95.043	585	1131	192681318	192694914	TraesCS5D03G1209800LC.1	5D	92.491	586	807	562566479	562567519	TraesCS2D03G0002100LC.1	2D	91.282	585	807	947325	948131
961	AET1D6G0049500LC.1	LC	1D	37115169	37116224	1056	TraesCS2D03G0762900LC.1	2D	84.399	641	684	428455527	428456210	TraesCS7D03G0199000LC.1	7D	84.437	604	726	54466658	54467383
962	AET1D6G0049600LC.1	LC	1D	37118537	37118864	330	TraesCS7D03G0565300.1	7D	95.092	326	2106	227967014	227969305
963	AET1D6G0049700LC.1	LC	1D	37118957	37119610	654	TraesCS7D03G0565300.1	7D	91.131	654	2106	227967014	227969305
964	AET1D6G0049800LC.1	LC	1D	37122984	37123388	348	TraesCS3D03G0428500LC.1	3D	92.527	281	513	192702699	192703211	TraesCS2D03G0414300LC.1	2D	88	100	396	149140552	149140947
965	AET1D6G0049900LC.1	LC	1D	37165108	37165314	207	TraesCS5D03G0495500LC.1	5D	98.068	207	474	322417780	322418253	TraesCS2D03G0737000LC.1	2D	98.068	207	474	413899446	413899919	TraesCS2D03G0099900LC.1	2D	97.585	207	474	21173701	21174174
966	AET1D6G0050000LC.1	LC	1D	37170162	37170877	618	TraesCS7D03G0963100LC.1	7D	97.735	618	702	529820638	529821439	TraesCS4D03G0204500LC.1	4D	97.087	618	969	82435643	82436711	TraesCS2D03G0862100LC.1	2D	97.993	598	2157	483762724	483764880
967	AET1D6G0050100LC.1	LC	1D	37171094	37171558	465	TraesCS2D03G0862100LC.1	2D	98.052	462	2157	483762724	483764880	TraesCS7D03G0782900LC.1	7D	97.835	462	2103	423166279	423168413	TraesCS2D03G0737100LC.1	2D	97.835	462	1701	413950000	413951700
968	AET1D6G0050200LC.1	LC	1D	37172067	37172403	339	TraesCS7D03G0385100LC.1	7D	98.525	339	429	123958498	123958926	TraesCS6D03G0883200LC.1	6D	98.525	339	1680	484036471	484039648	TraesCS7D03G0782900LC.1	7D	98.23	339	2103	423166279	423168413
969	AET1D6G0050300LC.1	LC	1D	37224095	37226889	1125	TraesCS5D03G0371800LC.1	5D	96.335	573	573	241064359	241064990
970	AET1D6G0050400LC.1	LC	1D	37227323	37227832	510	TraesCS3D03G0483500LC.1	3D	96.429	84	375	267835958	267836332
971	AET1D6G0050500LC.1	LC	1D	37228141	37228797	657	TraesCS5D03G0280900LC.1	5D	82.274	519	1140	153166282	153167421	TraesCS2D03G0259300LC.1	2D	80.879	387	576	74558251	74558826
972	AET1D6G0050600LC.1	LC	1D	37228977	37229360
973	AET1D6G0050700LC.1	LC	1D	37252650	37255585	1212	TraesCS1D03G0107200.1	1D	98.745	478	2058	32915655	32917932	TraesCS1D03G0107100LC.1	1D	98.372	430	429	32915001	32915429	TraesCS1D03G0108900.1	1D	87.002	477	1503	33543847	33545455
974	AET1D6G0050800LC.1	LC	1D	37304006	37304335
975	AET1D6G0047100.1	HC	1D	37333136	37333348	213	TraesCS6D03G0123300.1	6D	93.953	215	213	34955619	34955831	TraesCS5D03G0455700.1	5D	93.897	213	213	297410464	297410676	TraesCS6D03G0239300.1	6D	92.488	213	213	97500451	97500663
976	AET1D6G0050900LC.1	LC	1D	37361299	37361559	261	TraesCS1D03G0107500LC.1	1D	99.474	190	228	33071059	33071286	TraesCS1D03G0744200LC.1	1D	88.506	261	876	410905470	410906345	TraesCS1D03G0020500LC.1	1D	87.308	260	636	5569333	5569968
977	AET1D6G0051000LC.1	LC	1D	37375288	37375959	672	TraesCS1D03G0106100LC.1	1D	80.139	433	1047	32541321	32543194	TraesCS1D03G0107900.2	1D	81.818	242	756	33148528	33149966
978	AET1D6G0047200.1	HC	1D	37425885	37428645	1413	TraesCS1D03G0107300.1	1D	97.963	1031	1173	33058646	33059970	TraesCS1D03G0108900.1	1D	86.421	1031	1503	33543847	33545455	TraesCS1D03G0108100LC.1	1D	85.401	774	774	33151291	33152604
979	AET1D6G0047300.1	HC	1D	37447456	37447806	351	TraesCS1D03G0108600.1	1D	100	351	351	33515398	33515748	TraesCS5D03G0354600.1	5D	97.151	351	351	228806329	228806679	TraesCS7D03G1132300.1	7D	96.866	351	351	591465634	591465984
980	AET1D6G0051100LC.1	LC	1D	37475176	37477549	2268	TraesCS1D03G0108900.1	1D	99.135	1503	1503	33543847	33545455	TraesCS1D03G0107200.1	1D	83.071	1778	2058	32915655	32917932	TraesCS1D03G0107300.1	1D	85.74	1108	1173	33058646	33059970
981	AET1D6G0051200LC.1	LC	1D	37569079	37569776	345	TraesCS3D03G0187600LC.1	3D	99.13	345	1134	48166901	48168811	TraesCS6D03G0890700LC.1	6D	98.841	345	1140	485919575	485921487	TraesCS7D03G1283200LC.1	7D	99.34	303	1128	636672046	636673946
982	AET1D6G0051300LC.1	LC	1D	37569812	37571946	1392	TraesCS5D03G0556200LC.1	5D	96.797	718	873	351356045	351357302	TraesCS5D03G0820100LC.1	5D	94.568	718	1080	444448542	444450357	TraesCS5D03G0878500LC.1	5D	95.788	641	1014	463743555	463745303
983	AET1D6G0051400LC.1	LC	1D	37576449	37578855
984	AET1D6G0051500LC.1	LC	1D	37579137	37579445	309	TraesCS6D03G0890800LC.1	6D	99.676	309	675	485929427	485930101	TraesCS5D03G0793200LC.1	5D	99.676	309	675	437757945	437758619	TraesCS3D03G1118600LC.1	3D	99.353	309	675	596597719	596598393
985	AET1D6G0051600LC.1	LC	1D	37593116	37594832
986	AET1D6G0051700LC.1	LC	1D	37721401	37721808	408	TraesCS1D03G0109400LC.1	1D	99.003	301	459	33763756	33764217
987	AET1D6G0051800LC.1	LC	1D	37722789	37723864	963	TraesCS1D03G0108900.1	1D	86.916	963	1503	33543847	33545455	TraesCS1D03G0107300.1	1D	86.542	966	1173	33058646	33059970	TraesCS1D03G0107200.1	1D	85.506	959	2058	32915655	32917932
988	AET1D6G0051900LC.1	LC	1D	37729533	37730192	660	TraesCS7D03G1241800LC.1	7D	96.033	605	1155	624948764	624949918	TraesCS6D03G0080400LC.1	6D	97.08	274	723	17731454	17732176	TraesCS1D03G0603100LC.1	1D	95.775	213	213	344326285	344326497
989	AET1D6G0052000LC.1	LC	1D	37730409	37731863	1458	TraesCS7D03G1241800LC.1	7D	96.646	328	1155	624948764	624949918	TraesCS6D03G0175300LC.1	6D	83.871	403	1629	69623260	69625670	TraesCS6D03G0080400LC.1	6D	93.966	232	723	17731454	17732176
990	AET1D6G0052100LC.1	LC	1D	37736246	37736751	315	TraesCS1D03G0110200LC.1	1D	96.018	226	222	33812834	33813149
991	AET1D6G0052200LC.1	LC	1D	37737858	37739459	489	TraesCS1D03G0110100LC.1	1D	87.651	413	396	33804725	33810387
992	AET1D6G0052300LC.1	LC	1D	37960889	37961209	321	TraesCS6D03G0123900LC.1	6D	96.933	326	549	35056771	35057319	TraesCS7D03G0502400LC.1	7D	96.626	326	513	187244789	187245301	TraesCS6D03G0769400LC.1	6D	91.857	307	513	455100191	455100703
993	AET1D6G0052400LC.1	LC	1D	37963683	37964603	921	TraesCS4D03G0688900LC.1	4D	99.455	918	2055	461597968	461600022	TraesCS1D03G1023700LC.1	1D	99.237	918	1362	491232609	491233970	TraesCS6D03G0896200LC.1	6D	99.129	918	1728	486841926	486843653
994	AET1D6G0047400.1	HC	1D	37972701	37973308	459	TraesCS7D03G1242500.1	7D	99.346	459	459	625019524	625020132	TraesCS7D03G1222600.1	7D	99.346	459	459	619036823	619037430	TraesCS7D03G0075300.1	7D	99.346	459	459	17887941	17888548
995	AET1D6G0052500LC.1	LC	1D	37976843	37978513	1116	TraesCS6D03G0215900LC.1	6D	98.311	1125	1125	84454378	84456058	TraesCS1D03G1013500LC.1	1D	98.311	1125	1125	488893339	488895019	TraesCS6D03G0282600LC.1	6D	98.222	1125	1125	112643505	112645184
996	AET1D6G0052600LC.1	LC	1D	37993573	37994496
997	AET1D6G0047500.1	HC	1D	38041496	38042446	951	TraesCS1D03G0110500.1	1D	96.893	515	894	33834144	33836881
998	AET1D6G0052700LC.1	LC	1D	38110795	38111707	915	TraesCS2D03G0731200LC.1	2D	92.045	440	825	410284774	410285598	TraesCS6D03G0165600LC.1	6D	91.818	440	501	65843168	65843668	TraesCS6D03G0016300LC.1	6D	92.222	360	510	2981672	2982181
999	AET1D6G0047600.1	HC	1D	38122579	38131615	3216	TraesCS1D03G0111200.1	1D	99.907	3216	3216	33901600	33911875
1000	AET1D6G0052800LC.1	LC	1D	38296039	38296800	762	TraesCS1D03G0639300LC.1	1D	87.517	753	1779	363447311	363449089	TraesCS5D03G0858700LC.1	5D	87.384	753	1779	455433625	455435403	TraesCS2D03G1270100LC.1	2D	87.384	753	2769	640786738	640789506
1001	AET1D6G0047700.1	HC	1D	38320401	38324830	1794	TraesCS1D03G0113300.1	1D	98.897	1179	1179	34949289	34951870	TraesCS2D03G0998400.1	2D	80.256	1565	1920	559120864	559126503
1002	AET1D6G0052900LC.1	LC	1D	38357772	38358607	732	TraesCS7D03G0296200.1	7D	98.068	673	2970	85478275	85486010	TraesCS5D03G0300300LC.1	5D	97.778	540	540	175376562	175377205	TraesCS1D03G0336100LC.1	1D	90.169	712	1017	177625765	177626880
1003	AET1D6G0053000LC.1	LC	1D	38382214	38382526	312	TraesCS2D03G0590700LC.1	2D	92.279	272	360	311737133	311737492	TraesCS3D03G1149400LC.1	3D	84.507	284	804	605604083	605605061	TraesCS7D03G0140400LC.1	7D	83.972	287	1728	35127346	35129603
1004	AET1D6G0053100LC.1	LC	1D	38382636	38383060	336	TraesCS1D03G0113700LC.1	1D	99.702	336	2436	35003474	35011932	TraesCS7D03G0379400LC.1	7D	96.795	312	393	119932687	119933079	TraesCS5D03G1215000LC.1	5D	94.551	312	492	564539481	564539972
1005	AET1D6G0053200LC.1	LC	1D	38383221	38383556	336	TraesCS1D03G0113800LC.1	1D	99.702	336	336	35012093	35012428	TraesCS7D03G0501200.1	7D	88.379	327	672	186879609	186880280	TraesCS4D03G0688200LC.1	4D	85.938	320	537	461421689	461422225
1006	AET1D6G0047800.1	HC	1D	38384502	38387019	1002	TraesCS1D03G0113900.1	1D	99.9	1002	1029	35013249	35016060
1007	AET1D6G0047900.1	HC	1D	38576950	38579028	2079	TraesCS1D03G0114000.1	1D	99.663	2079	2079	35205827	35208254	TraesCS5D03G0223700.1	5D	85.144	1905	2046	102387919	102390201	TraesCS3D03G0774100.1	3D	78.037	1926	2271	460991794	460994564
1008	AET1D6G0053300LC.1	LC	1D	38767641	38767982	342	TraesCS3D03G0847800LC.1	3D	91.837	343	360	500619055	500619414	TraesCS2D03G0715600LC.1	2D	91.837	343	360	400949763	400950122	TraesCS2D03G0030100LC.1	2D	91.837	343	360	7994144	7994503
1009	AET1D6G0053400LC.1	LC	1D	38774096	38774526
1010	AET1D6G0048000.1	HC	1D	38904051	38904789	675	TraesCS1D03G0056900.1	1D	83.236	686	693	12102630	12103322	TraesCS1D03G0131500.1	1D	86.042	523	810	43334141	43334950	TraesCS1D03G0130800.1	1D	85.851	523	810	43129399	43130357
1011	AET1D6G0053500LC.1	LC	1D	38972530	38973480	951	TraesCS1D03G0114300LC.1	1D	99.685	951	951	35563303	35564253	TraesCS7D03G1251500LC.1	7D	91.613	930	1182	629295707	629296888	TraesCS6D03G0576000LC.1	6D	93.99	832	831	353073659	353074489
1012	AET1D6G0053600LC.1	LC	1D	38973625	38974155	531	TraesCS2D03G1136000LC.1	2D	92.549	510	657	604939171	604939827	TraesCS3D03G0688600LC.1	3D	89.781	548	1434	416837803	416881218	TraesCS5D03G0980000LC.1	5D	89.234	548	2169	499916236	499918404
1013	AET1D6G0053700LC.1	LC	1D	38983541	38984538	861	TraesCS5D03G0705300LC.1	5D	95.465	860	1317	410517717	410519170	TraesCS7D03G1040200LC.1	7D	92.2	859	1320	560105140	560106596	TraesCS6D03G0252800LC.1	6D	96.127	723	840	103613584	103614423
1014	AET1D6G0053800LC.1	LC	1D	38994071	38994868	798	TraesCS1D03G0284100LC.1	1D	93.817	744	858	119525022	119525879	TraesCS6D03G0252700LC.1	6D	96.852	540	771	103612224	103612994	TraesCS6D03G0601600LC.1	6D	96.008	501	1494	373294477	373296815
1015	AET1D6G0053900LC.1	LC	1D	38995205	38995645	441	TraesCS1D03G0114800LC.1	1D	99.773	441	441	35585967	35586407	TraesCS6D03G0252800LC.1	6D	96.767	433	840	103613584	103614423	TraesCS5D03G0705300LC.1	5D	95.642	436	1317	410517717	410519170
1016	AET1D6G0054000LC.1	LC	1D	39038331	39038636	306	TraesCS6D03G0252800LC.1	6D	96.743	307	840	103613584	103614423	TraesCS5D03G0705300LC.1	5D	96.743	307	1317	410517717	410519170	TraesCS2D03G0177900LC.1	2D	96.743	307	354	40816090	40816443
1017	AET1D6G0048100.1	HC	1D	39038810	39039172	363	TraesCS1D03G0114800LC.1	1D	96.389	360	441	35585967	35586407	TraesCS5D03G0705300LC.1	5D	95.531	358	1317	410517717	410519170	TraesCS6D03G0252800LC.1	6D	95.278	360	840	103613584	103614423
1018	AET1D6G0048200.1	HC	1D	39298123	39302097	1185	TraesCS1D03G0115300.1	1D	100	1185	1185	35929018	35933393
1019	AET1D6G0054100LC.1	LC	1D	39376243	39376626	384	TraesCS1D03G0115400LC.1	1D	100	384	384	36007144	36007862	TraesCS7D03G1042100LC.1	7D	98.698	384	1749	560888964	560894808	TraesCS7D03G0934300LC.1	7D	98.851	348	1995	512760209	512768926
1020	AET1D6G0054200LC.1	LC	1D	39378445	39378923	384	TraesCS1D03G0115500LC.1	1D	99.74	384	384	36009396	36010129
1021	AET1D6G0048300.1	HC	1D	39422231	39423763	1533	TraesCS1D03G0116200.1	1D	99.609	1533	1533	36053152	36055049	TraesCS7D03G0902600.1	7D	90.085	1533	1533	499228162	499230021	TraesCS2D03G1156700.1	2D	89.498	1533	1533	611498007	611499886
1022	AET1D6G0048400.1	HC	1D	39430663	39431478	816	TraesCS1D03G0116300.1	1D	100	816	816	36061701	36063104
1023	AET1D6G0048500.1	HC	1D	39464184	39465927	891	TraesCS1D03G0116400.1	1D	99.102	891	891	36096025	36098285	TraesCS6D03G0025400.1	6D	87.821	780	882	4785676	4787829	TraesCS6D03G0025300.1	6D	89.28	681	864	4772555	4774774
1024	AET1D6G0054300LC.1	LC	1D	39471119	39471604	486	TraesCS5D03G1197700LC.1	5D	98.678	227	237	560289790	560290270	TraesCS6D03G0070600LC.1	6D	97.797	227	228	15638761	15639232
1025	AET1D6G0048600.1	HC	1D	39476742	39477092	249	TraesCS1D03G0116500.1	1D	100	249	249	36121276	36121736	TraesCS1D03G0116700.1	1D	90.763	249	249	36169496	36170410	TraesCS1D03G0026200.1	1D	83.471	242	249	6981796	6982558
1026	AET1D6G0048700.1	HC	1D	39515881	39516225	246	TraesCS1D03G0116600.1	1D	100	246	246	36163084	36163846	TraesCS1D03G0116700.1	1D	89.558	249	249	36169496	36170410	TraesCS1D03G0025200.1	1D	80.693	202	231	6847588	6847915
1027	AET1D6G0048800.1	HC	1D	39522521	39522873	249	TraesCS1D03G0116700.1	1D	100	249	249	36169496	36170410	TraesCS1D03G0116500.1	1D	90.763	249	249	36121276	36121736	TraesCS1D03G0116600.1	1D	89.558	249	246	36163084	36163846
1028	AET1D6G0054400LC.1	LC	1D	39551775	39552084	312	TraesCS7D03G1178100LC.1	7D	96.795	312	1908	607166091	607167998	TraesCS2D03G0238400LC.1	2D	86.645	307	420	65445727	65446146	TraesCS6D03G0043300LC.1	6D	83.571	280	411	9246060	9246470
1029	AET1D6G0048900.1	HC	1D	39555580	39557856	1539	TraesCS1D03G0116800LC.1	1D	99.787	1406	1404	36202730	36204383	TraesCS1D03G0117300.1	1D	90.662	1510	1557	36259476	36262813	TraesCS1D03G0813900.1	1D	81.699	153	1371	435705093	435708130
1030	AET1D6G0054500LC.1	LC	1D	39572134	39575703	702	TraesCS1D03G0117100LC.1	1D	99.338	151	588	36213335	36214109	TraesCS3D03G0981300LC.1	3D	93.038	158	726	556381485	556382539	TraesCS4D03G0317500LC.1	4D	90.23	174	777	157906422	157907369
1031	AET1D6G0049000.1	HC	1D	39621270	39622806	1287	TraesCS1D03G0117300.1	1D	100	1287	1557	36259476	36262813	TraesCS1D03G0116800LC.1	1D	91.2	1250	1404	36202730	36204383
1032	AET1D6G0054600LC.1	LC	1D	39628195	39628423	231	TraesCS6D03G0395200LC.1	6D	96.104	231	393	187738847	187739239	TraesCS2D03G0190100LC.1	2D	96.104	231	392	45672837	45673228	TraesCS7D03G1134600LC.1	7D	95.671	231	1923	592563607	592566015
1033	AET1D6G0054700LC.1	LC	1D	39769859	39770411	474	TraesCS4D03G0803300LC.1	4D	95.772	473	705	500460107	500460983	TraesCS1D03G0069100LC.1	1D	95.56	473	705	17630975	17631851	TraesCS7D03G0448100.1	7D	95.137	473	2070	160982033	160984957
1034	AET1D6G0054800LC.1	LC	1D	39802559	39803290	732	TraesCS1D03G0117500LC.1	1D	97.817	733	1410	36442209	36443633	TraesCS5D03G1114600.1	5D	93.819	728	1422	538898598	538900019	TraesCS1D03G0153500.1	1D	92.087	733	1458	52973504	52974961
1035	AET1D6G0054900LC.1	LC	1D	39838994	39839209	216	TraesCS1D03G0117700LC.1	1D	100	216	216	36479724	36479939
1036	AET1D6G0055000LC.1	LC	1D	40023520	40023955	438	TraesCS2D03G0819400LC.1	2D	94.292	438	885	461939907	461948807	TraesCS1D03G0116900LC.1	1D	85.616	438	867	36210566	36211432	TraesCS1D03G0495600LC.1	1D	84.932	438	642	272533677	272534318
1037	AET1D6G0055100LC.1	LC	1D	40024258	40025088	831	TraesCS2D03G0581000LC.1	2D	96.639	833	1554	304630475	304632452	TraesCS3D03G0305300LC.1	3D	92.547	805	1593	107057741	107059333	TraesCS4D03G0153300LC.1	4D	90	760	1059	55094668	55095726
1038	AET1D6G0055200LC.1	LC	1D	40025093	40026966	1704	TraesCS2D03G0581000LC.1	2D	98.293	703	1554	304630475	304632452	TraesCS3D03G0305100LC.1	3D	92.045	704	771	107055791	107056561	TraesCS2D03G0496800LC.1	2D	92.208	616	1302	211327565	211328866
1039	AET1D6G0055300LC.1	LC	1D	40043106	40044750	741	TraesCS1D03G0776000LC.1	1D	97.554	695	861	421444097	421446239	TraesCS2D03G0580900LC.1	2D	94.693	716	774	304628414	304630091	TraesCS7D03G0233300LC.1	7D	97.655	469	633	63417514	63419174
1040	AET1D6G0055400LC.1	LC	1D	40346898	40348197	498	TraesCS3D03G0089200LC.1	3D	83.969	131	2058	19397180	19445493
1041	AET1D6G0049100.1	HC	1D	40428902	40431391	2490	TraesCS1D03G0118100.2	1D	99.88	2490	3087	37071328	37075401
1042	AET1D6G0055500LC.1	LC	1D	40432628	40432984
1043	AET1D6G0049200.1	HC	1D	40433196	40438478	4509	TraesCS1D03G0118200.1	1D	99.841	4413	4413	37076434	37082399	TraesCS2D03G0154100.1	2D	79.019	367	3528	35973415	35978494
1044	AET1D6G0049300.1	HC	1D	40446649	40449596	546	TraesCS1D03G0118300.1	1D	100	546	546	37090041	37093466
1045	AET1D6G0055600LC.1	LC	1D	40758146	40758785	471	TraesCS1D03G0118700LC.1	1D	100	424	1512	37392332	37394705
1046	AET1D6G0049400.1	HC	1D	40761397	40762404	708	TraesCS1D03G0118800.2	1D	100	705	741	37395644	37396751	TraesCS1D03G0118900LC.1	1D	100	246	402	37396406	37396807	TraesCS1D03G0390000LC.1	1D	95.683	139	828	213899370	213902557
1047	AET1D6G0049500.1	HC	1D	40763238	40764390	837	TraesCS1D03G0119000.1	1D	100	837	837	37397142	37398843
1048	AET1D6G0049600.1	HC	1D	40765350	40767347	462	TraesCS1D03G0119200.1	1D	100	462	462	37399425	37401769
1049	AET1D6G0049700.1	HC	1D	40874838	40875757	795	TraesCS1D03G0119300.1	1D	98.756	804	804	37512265	37513527	TraesCS5D03G0397600.1	5D	89.163	203	729	256824358	256825463	TraesCS2D03G1150100.1	2D	83.77	191	714	609662779	609663989
1050	AET1D6G0049800.1	HC	1D	41433305	41439087	1131	TraesCS1D03G0119500.2	1D	99.116	1131	1131	38081464	38087523	TraesCS1D03G0119600.1	1D	90.739	1123	1134	38091114	38095586
1051	AET1D6G0055700LC.1	LC	1D	41440928	41441323
1052	AET1D6G0055800LC.1	LC	1D	41441924	41442370
1053	AET1D6G0049900.1	HC	1D	41442575	41447290	1134	TraesCS1D03G0119600.1	1D	99.559	1134	1134	38091114	38095586	TraesCS1D03G0119500.2	1D	91.006	1123	1131	38081464	38087523	TraesCS1D03G0257200.5	1D	80.702	228	1320	105682271	105689056
1054	AET1D6G0055900LC.1	LC	1D	41538977	41539168	192	TraesCS1D03G0223500LC.1	1D	96.316	190	348	84174718	84175065	TraesCS4D03G0804700LC.1	4D	95.238	189	819	500638272	500639090	TraesCS5D03G0980000LC.1	5D	94.18	189	2169	499916236	499918404
1055	AET1D6G0050000.1	HC	1D	41584793	41585520	537	TraesCS1D03G0119800.1	1D	99.814	537	537	38227220	38228180	TraesCS1D03G0120000LC.1	1D	91.41	454	453	38256063	38256777	TraesCS1D03G0120300LC.1	1D	91.971	411	414	38310921	38311604
1056	AET1D6G0050100.1	HC	1D	41586016	41587028	642	TraesCS1D03G0119900.1	1D	99.688	640	648	38228703	38229456	TraesCS1D03G0121000.1	1D	95.156	640	648	38367052	38367902	TraesCS2D03G0839700.1	2D	86.25	640	648	473320623	473321596
1057	AET1D6G0056000LC.1	LC	1D	41611032	41611746	453	TraesCS1D03G0120000LC.1	1D	99.558	453	453	38256063	38256777	TraesCS1D03G0119800.1	1D	91.189	454	537	38227220	38228180	TraesCS1D03G0120300LC.1	1D	92.176	409	414	38310921	38311604
1058	AET1D6G0056100LC.1	LC	1D	41647715	41650566	987	TraesCS1D03G0120200LC.1	1D	98.592	497	687	38303586	38304779	TraesCS6D03G0626000.1	6D	86.196	326	546	388134712	388135751	TraesCS2D03G1058300LC.1	2D	92.683	164	2577	580002744	580050716
1059	AET1D6G0056200LC.1	LC	1D	41656659	41657342	414	TraesCS1D03G0120300LC.1	1D	100	414	414	38310921	38311604	TraesCS1D03G0120000LC.1	1D	92.176	409	453	38256063	38256777	TraesCS1D03G0119800.1	1D	91.727	411	537	38227220	38228180
1060	AET1D6G0056300LC.1	LC	1D	41689687	41690056	264	TraesCS1D03G0120400.1	1D	99.156	237	558	38326963	38341183	TraesCS1D03G0119900.1	1D	95.781	237	648	38228703	38229456	TraesCS1D03G0121000.1	1D	94.515	237	648	38367052	38367902
1061	AET1D6G0050200.1	HC	1D	41712202	41714369	642	TraesCS1D03G0121000.1	1D	100	636	648	38367052	38367902	TraesCS1D03G0119900.1	1D	95.44	636	648	38228703	38229456	TraesCS2D03G0839700.1	2D	86.792	636	648	473320623	473321596
1062	AET1D6G0050300.1	HC	1D	41861997	41862754	663	TraesCS2D03G0839700.1	2D	87.874	635	648	473320623	473321596
1063	AET1D6G0050400.1	HC	1D	41911425	41912167	648	TraesCS2D03G0839700.1	2D	87.736	636	648	473320623	473321596
1064	AET1D6G0050500.1	HC	1D	41961705	41962459	648	TraesCS1D03G0119900.1	1D	86.903	649	648	38228703	38229456	TraesCS2D03G0839700.1	2D	86.399	647	648	473320623	473321596	TraesCS1D03G0120400.1	1D	82.584	356	558	38326963	38341183
1065	AET1D6G0050600.1	HC	1D	41968883	41969657	696	TraesCS1D03G0119900.1	1D	88.683	539	648	38228703	38229456	TraesCS2D03G0839700.1	2D	88.104	538	648	473320623	473321596
1066	AET1D6G0056400LC.1	LC	1D	42460537	42461628	1092	TraesCS1D03G0121200LC.1	1D	99.817	1092	1092	39127068	39128507
1067	AET1D6G0056500LC.1	LC	1D	42462705	42463145	441	TraesCS1D03G0121300LC.1	1D	99.774	442	480	39129433	39129912
1068	AET1D6G0050700.1	HC	1D	42465109	42466143	765	TraesCS1D03G0121400.1	1D	99.867	752	756	39131458	39132905	TraesCS4D03G0478300.2	4D	96.395	749	3183	336769021	336775737
1069	AET1D6G0050800.1	HC	1D	42468066	42468861	684	TraesCS1D03G0121500.1	1D	99.123	684	684	39134831	39135626	TraesCS1D03G0121900.1	1D	93.713	684	684	39180333	39181589
1070	AET1D6G0056600LC.1	LC	1D	42472598	42472903	306	TraesCS1D03G0121600LC.1	1D	100	67	345	39139592	39139936
1071	AET1D6G0056700LC.1	LC	1D	42473340	42473681	342	TraesCS1D03G0121700LC.1	1D	100	342	342	39140096	39140437
1072	AET1D6G0050900.1	HC	1D	42474944	42475825	882	TraesCS1D03G0121800.1	1D	100	882	882	39141484	39142631
1073	AET1D6G0051000.1	HC	1D	42484349	42485104	684	TraesCS1D03G0121900.1	1D	98.977	684	684	39180333	39181589	TraesCS1D03G0121500.1	1D	92.982	684	684	39134831	39135626
1074	AET1D6G0056800LC.1	LC	1D	42499280	42499738
1075	AET1D6G0051100.1	HC	1D	42503488	42503685	198	TraesCS2D03G1224900LC.1	2D	91.837	196	444	629876869	629877312	TraesCS1D03G0742200LC.1	1D	91.837	196	435	410534349	410534783	TraesCS7D03G0104700LC.1	7D	90.816	196	345	24515393	24515737
1076	AET1D6G0051200.1	HC	1D	42653874	42658016	4143	TraesCS1D03G0122200.1	1D	99.711	4152	4251	39350169	39355776
1077	AET1D6G0051300.1	HC	1D	42659885	42665289	3183	TraesCS1D03G0122300.1	1D	99.874	3183	3183	39356139	39362769
1078	AET1D6G0051400.1	HC	1D	42735342	42737198	1857	TraesCS1D03G0122400.1	1D	99.408	1857	1857	39431374	39434075	TraesCS1D03G0124000.1	1D	95.438	1688	2148	40238526	40240673	TraesCS1D03G0123900.1	1D	87.076	1857	2478	40231788	40234878
1079	AET1D6G0056900LC.1	LC	1D	42737219	42737953	735	TraesCS1D03G0122600LC.1	1D	99.728	735	735	39434096	39434830	TraesCS1D03G0123900.1	1D	82.81	605	2478	40231788	40234878	TraesCS1D03G0153900.1	1D	82.238	563	2439	53180756	53183946
1080	AET1D6G0051500.1	HC	1D	42741235	42743616	2382	TraesCS1D03G0123900.1	1D	89.001	2382	2478	40231788	40234878	TraesCS1D03G0122700.1	1D	99.843	1272	2022	39438631	39440723	TraesCS1D03G0122400.1	1D	88.638	1857	1857	39431374	39434075
1081	AET1D6G0051600.1	HC	1D	42950657	42953934	1161	TraesCS1D03G0122800.3	1D	99.314	1167	1167	39646155	39649934
1082	AET1D6G0051700.1	HC	1D	42954452	42959274	1134	TraesCS1D03G0122900.1	1D	99.912	1134	1134	39650230	39656443	TraesCS1D03G0123000.1	1D	97.959	294	294	39650307	39650970
1083	AET1D6G0051800.1	HC	1D	42964056	42965439	597	TraesCS1D03G0123100.1	1D	99.497	597	597	39657898	39660299
1084	AET1D6G0051900.1	HC	1D	43246485	43247474	915	TraesCS1D03G0123400.1	1D	100	915	915	40014969	40016271
1085	AET1D6G0057000LC.1	LC	1D	43253121	43253537	417	TraesCS1D03G0123500LC.1	1D	99.76	417	417	40021629	40022045	TraesCS5D03G0527400LC.1	5D	90.78	423	483	337063201	337063683
1086	AET1D6G0052000.1	HC	1D	43256160	43263287	2325	TraesCS1D03G0123600.1	1D	99.011	2325	2442	40024614	40032666
1087	AET1D6G0057100LC.1	LC	1D	43282949	43283986	1038	TraesCS6D03G0239600LC.1	6D	94.118	1037	2397	97531377	97533773	TraesCS5D03G0982900LC.1	5D	90.37	1028	1452	500718483	500720323	TraesCS6D03G0154600LC.1	6D	87.899	1033	3027	51490475	51493949
1088	AET1D6G0057200LC.1	LC	1D	43284113	43284709	597	TraesCS6D03G0239600LC.1	6D	98.653	594	2397	97531377	97533773
1089	AET1D6G0057300LC.1	LC	1D	43284725	43285252	528	TraesCS2D03G1312900LC.1	2D	87.977	524	2202	649037343	649039544	TraesCS4D03G0724500LC.1	4D	86.553	528	1737	476695159	476696895	TraesCS3D03G0998900LC.1	3D	86.553	528	1410	562068111	562069685
1090	AET1D6G0052100.1	HC	1D	43490064	43492508	2103	TraesCS1D03G0123900.1	1D	92.02	1842	2478	40231788	40234878	TraesCS1D03G0124000.1	1D	87.595	1838	2148	40238526	40240673	TraesCS1D03G0126800.1	1D	86.257	1790	2094	41273617	41277866
1091	AET1D6G0057400LC.1	LC	1D	43504593	43505868	1188	TraesCS1D03G0123900.1	1D	90.186	1182	2478	40231788	40234878	TraesCS1D03G0122400.1	1D	87.004	1185	1857	39431374	39434075	TraesCS1D03G0127300.1	1D	86.633	1182	1707	41489964	41491670
1092	AET1D6G0052200.1	HC	1D	43511626	43512717	1092	TraesCS1D03G0124200.1	1D	97.61	1088	1218	40244473	40246968	TraesCS3D03G0811700.1	3D	76	250	1218	481713424	481719250	TraesCS6D03G0332400.1	6D	74.286	245	1332	144264587	144266476
1093	AET1D6G0057500LC.1	LC	1D	43589869	43590370	414	TraesCS7D03G0713700LC.1	7D	98.551	414	414	380968129	380968629	TraesCS4D03G0463100LC.1	4D	98.305	236	237	324400670	324400993	TraesCS5D03G0582800LC.1	5D	99.029	206	654	361789598	361793438
1094	AET1D6G0057600LC.1	LC	1D	43664259	43664855
1095	AET1D6G0057700LC.1	LC	1D	43690502	43691068
1096	AET1D6G0052300.1	HC	1D	43696894	43697550	657	TraesCS7D03G0953100LC.1	7D	99.528	424	468	523766693	523767229	TraesCS1D03G0655300.1	1D	89.094	541	2028	370331347	370341281	TraesCS1D03G0655200.1	1D	86.852	540	2046	370135034	370137993
1097	AET1D6G0052400.1	HC	1D	43698260	43699103	747	TraesCS7D03G0953300.2	7D	99.401	334	681	523767723	523768894	TraesCS1D03G0655500.2	1D	95.21	334	1962	370493059	370495689	TraesCS1D03G0655200.1	1D	91.018	334	2046	370135034	370137993
1098	AET1D6G0057800LC.1	LC	1D	43700993	43703752	1662	TraesCS6D03G0507400.1	6D	99.413	1022	2643	308944999	308947758	TraesCS6D03G0245000.1	6D	99.413	1022	2643	100574911	100577955	TraesCS7D03G0932200LC.1	7D	89.292	607	1032	512181046	512182077
1099	AET1D6G0052500.1	HC	1D	43737142	43737729
1100	AET1D6G0052600.1	HC	1D	43745773	43748268	2496	TraesCS1D03G0123900.1	1D	92.819	2409	2478	40231788	40234878	TraesCS1D03G0126800.1	1D	86.158	2095	2094	41273617	41277866	TraesCS1D03G0124000.1	1D	85.872	1996	2148	40238526	40240673
1101	AET1D6G0057900LC.1	LC	1D	43748876	43749196
1102	AET1D6G0052700.1	HC	1D	43753600	43758443	2253	TraesCS1D03G0124000.1	1D	99.386	1955	2148	40238526	40240673	TraesCS1D03G0122400.1	1D	95.767	1630	1857	39431374	39434075	TraesCS1D03G0123900.1	1D	85.869	2215	2478	40231788	40234878
1103	AET1D6G0052800.1	HC	1D	43760333	43762202	1218	TraesCS1D03G0124200.1	1D	99.672	1218	1218	40244473	40246968	TraesCS3D03G0811700.1	3D	76	250	1218	481713424	481719250	TraesCS3D03G1058300.1	3D	100	31	1032	580598801	580601599
1104	AET1D6G0052900.1	HC	1D	43766087	43768555	2469	TraesCS1D03G0124400.1	1D	99.507	1824	1824	40254658	40256481	TraesCS1D03G0123900.1	1D	86.301	2409	2478	40231788	40234878	TraesCS1D03G0124000.1	1D	85.707	2015	2148	40238526	40240673
1105	AET1D6G0058000LC.1	LC	1D	43767908	43768218	429	TraesCS1D03G0124400.1	1D	99.357	311	1824	40254658	40256481	TraesCS1D03G0124000.1	1D	88.746	311	2148	40238526	40240673	TraesCS1D03G0122700.1	1D	88.35	309	2022	39438631	39440723
1106	AET1D6G0058100LC.1	LC	1D	43771186	43771614	429	TraesCS1D03G0124400.1	1D	99.357	311	1824	40254658	40256481	TraesCS1D03G0124000.1	1D	88.746	311	2148	40238526	40240673	TraesCS1D03G0122700.1	1D	88.35	309	2022	39438631	39440723
1107	AET1D6G0058200LC.1	LC	1D	43771340	43771897	558	TraesCS1D03G0124400.1	1D	96.06	533	1824	40254658	40256481	TraesCS1D03G0122700.1	1D	88.123	522	2022	39438631	39440723	TraesCS1D03G0124000.1	1D	91.855	442	2148	40238526	40240673
1108	AET1D6G0058300LC.1	LC	1D	43773454	43773777
1109	AET1D6G0058400LC.1	LC	1D	43774489	43774890
1110	AET1D6G0058500LC.1	LC	1D	43775044	43775376
1111	AET1D6G0053000.1	HC	1D	43968114	43969127	1014	TraesCS1D03G0123900.1	1D	85.616	1015	2478	40231788	40234878	TraesCS1D03G0124000.1	1D	84.843	1016	2148	40238526	40240673	TraesCS1D03G0126600.1	1D	84.039	1015	1221	41167787	41169155
1112	AET1D6G0058600LC.1	LC	1D	43969412	43970236	825	TraesCS1D03G0123900.1	1D	91.15	791	2478	40231788	40234878	TraesCS1D03G0124400.1	1D	88.847	789	1824	40254658	40256481	TraesCS1D03G0122700.1	1D	86.129	793	2022	39438631	39440723
1113	AET1D6G0058700LC.1	LC	1D	44004125	44005135	1011	TraesCS1D03G0124200.1	1D	95.05	1010	1218	40244473	40246968	TraesCS3D03G0811700.1	3D	85.294	68	1218	481713424	481719250
1114	AET1D6G0058800LC.1	LC	1D	44234929	44235306
1115	AET1D6G0058900LC.1	LC	1D	44236138	44236413
1116	AET1D6G0053100.1	HC	1D	44296740	44299181	2442	TraesCS1D03G0124400.1	1D	98.191	1824	1824	40254658	40256481	TraesCS1D03G0123900.1	1D	86.615	2443	2478	40231788	40234878	TraesCS1D03G0124000.1	1D	87.438	2014	2148	40238526	40240673
1117	AET1D6G0053200.1	HC	1D	44308965	44310775	963	TraesCS1D03G0124500.3	1D	99.586	966	966	40265930	40268180	TraesCS7D03G0806500.2	7D	90.387	905	984	439412128	439414462
1118	AET1D6G0059000LC.1	LC	1D	44363110	44363493
1119	AET1D6G0053300.1	HC	1D	44363607	44364064	348	TraesCS1D03G0124700.1	1D	98.851	348	348	40324310	40325247	TraesCS1D03G0124800LC.1	1D	99.074	216	579	40324681	40325259	TraesCS7D03G0954000LC.1	7D	82.407	108	369	524017435	524018456
1120	AET1D6G0053400.1	HC	1D	44364459	44365627	534	TraesCS1D03G0124900.1	1D	98.505	535	780	40325639	40327053	TraesCS6D03G0928100.1	6D	97.397	461	711	494305387	494306478	TraesCS6D03G0179200.1	6D	97.397	461	711	71873146	71874237
1121	AET1D6G0059100LC.1	LC	1D	44375208	44375453	246	TraesCS1D03G0125000LC.1	1D	99.593	246	246	40334671	40334916	TraesCS1D03G0125200LC.1	1D	81.974	233	390	40336433	40337239
1122	AET1D6G0053500.1	HC	1D	44377484	44377954	360	TraesCS1D03G0125200LC.1	1D	100	360	390	40336433	40337239	TraesCS1D03G0125000LC.1	1D	82.403	233	246	40334671	40334916
1123	AET1D6G0053600.1	HC	1D	44379497	44381732	942	TraesCS1D03G0125300.2	1D	100	942	942	40337886	40341243
1124	AET1D6G0053700.1	HC	1D	44419416	44421973	945	TraesCS1D03G0125400.2	1D	99.881	839	1029	40367412	40377061	TraesCS6D03G0064100.1	6D	95.238	63	327	14485130	14487914
1125	AET1D6G0059200LC.1	LC	1D	44590976	44591410	435	TraesCS1D03G0125500LC.1	1D	99.54	435	435	40695892	40696326	TraesCS2D03G0560300LC.1	2D	93.61	313	375	289394277	289395646
1126	AET1D6G0059300LC.1	LC	1D	44666650	44666949
1127	AET1D6G0053800.1	HC	1D	44667970	44669827	1182	TraesCS1D03G0125600.1	1D	99.891	916	1245	40791549	40795032	TraesCS6D03G0146600.2	6D	78.121	745	969	45459439	45462262	TraesCS6D03G0146500.1	6D	77.064	654	1170	45431750	45436886
1128	AET1D6G0053900.1	HC	1D	44675540	44675968	429	TraesCS1D03G0125700.1	1D	99.767	429	429	40799398	40799826
1129	AET1D6G0054000.1	HC	1D	44685051	44685619	252	TraesCS1D03G0125900.1	1D	100	252	252	40808946	40809514
1130	AET1D6G0059400LC.1	LC	1D	44688492	44688836	345	TraesCS6D03G0479000LC.1	6D	99.16	119	660	288553066	288553725	TraesCS7D03G0713000LC.1	7D	100	90	2511	380225526	380228036	TraesCS3D03G0463400LC.1	3D	100	90	2982	240026900	240030156
1131	AET1D6G0059500LC.1	LC	1D	44689334	44689555	222	TraesCS4D03G0451800LC.1	4D	98.649	222	762	317382191	317382952	TraesCS7D03G0791300LC.1	7D	98.198	222	2019	428249572	428251590	TraesCS7D03G0771400LC.1	7D	98.198	222	1701	416147167	416148941
1132	AET1D6G0059600LC.1	LC	1D	44735002	44736030	1029	TraesCS1D03G0126000LC.1	1D	99.611	1029	1068	40866489	40867556
1133	AET1D6G0059700LC.1	LC	1D	44742572	44742871
1134	AET1D6G0059800LC.1	LC	1D	44744999	44745608	465	TraesCS7D03G0576300LC.1	7D	98.947	380	615	233547598	233548212	TraesCS5D03G1009600LC.1	5D	98.947	380	537	506549868	506550405	TraesCS5D03G1009500.2	5D	98.947	380	1533	506547834	506550623
1135	AET1D6G0059900LC.1	LC	1D	44746321	44746681	363	TraesCS5D03G1003700LC.1	5D	98.649	296	849	506499783	506500631	TraesCS3D03G0108900LC.1	3D	98.649	296	480	24171987	24172466	TraesCS3D03G0108800LC.1	3D	98.649	296	849	24170783	24171631
1136	AET1D6G0060000LC.1	LC	1D	45037157	45037675	519	TraesCS1D03G0126700.1	1D	98.654	520	1179	41202985	41205141	TraesCS1D03G0126500.1	1D	99.373	319	927	41160179	41161326	TraesCS1D03G0127600.1	1D	86.327	490	1155	41563158	41564328
1137	AET1D6G0054100.1	HC	1D	45044035	45045348	1314	TraesCS1D03G0127200.1	1D	87.957	1312	1710	41466595	41468304	TraesCS1D03G0126800.1	1D	87.547	1317	2094	41273617	41277866	TraesCS1D03G0127300.1	1D	87.062	1314	1707	41489964	41491670
1138	AET1D6G0060100LC.1	LC	1D	45045365	45046510	1146	TraesCS1D03G0126600.1	1D	99.477	765	1221	41167787	41169155	TraesCS1D03G0126300.1	1D	88.289	1093	1092	40874751	40875842	TraesCS1D03G0123900.1	1D	85.294	1156	2478	40231788	40234878
1139	AET1D6G0060200LC.1	LC	1D	45049477	45049695	219	TraesCS7D03G1038900LC.1	7D	95	220	1158	559694021	559695253	TraesCS1D03G0814100LC.1	1D	95	220	501	435723659	435724159	TraesCS6D03G0156600LC.1	6D	93.182	220	513	52861821	52862622
1140	AET1D6G0054200.1	HC	1D	45076324	45077502	1179	TraesCS1D03G0126700.1	1D	99.491	1179	1179	41202985	41205141	TraesCS1D03G0127600.1	1D	79.17	1181	1155	41563158	41564328	TraesCS1D03G0129200.1	1D	79.143	1074	1068	42552815	42557494
1141	AET1D6G0054300.1	HC	1D	45122815	45124326	1512	TraesCS1D03G0126800.1	1D	99.274	1515	2094	41273617	41277866	TraesCS1D03G0127200.1	1D	92.154	1504	1710	41466595	41468304	TraesCS1D03G0127300.1	1D	91.313	1508	1707	41489964	41491670
1142	AET1D6G0060300LC.1	LC	1D	45127839	45129518	648	TraesCS1D03G0642300LC.1	1D	93.8	629	870	364838637	364844975	TraesCS7D03G0375800LC.1	7D	93.453	611	774	118706281	118708120	TraesCS4D03G0290600LC.1	4D	92.962	611	852	130697973	130699884
1143	AET1D6G0060400LC.1	LC	1D	45225677	45226042	366	TraesCS6D03G0879900LC.1	6D	92.705	329	329	483429423	483429792	TraesCS6D03G0474300LC.1	6D	89.39	377	804	285706353	285707156	TraesCS2D03G0470400LC.1	2D	90.196	357	564	191636765	191637328
1144	AET1D6G0054400.1	HC	1D	45265038	45267959	1593	TraesCS1D03G0127000.1	1D	99.749	1593	1593	41457802	41461684	TraesCS1D03G0427100.1	1D	93.922	1596	1590	239421925	239425898	TraesCS7D03G0275400.1	7D	84.488	1573	1611	78449929	78452698
1145	AET1D6G0060500LC.1	LC	1D	45272458	45272776	237	TraesCS1D03G0127100LC.1	1D	100	236	372	41465685	41466138
1146	AET1D6G0054500.1	HC	1D	45273230	45274942	1713	TraesCS1D03G0127200.1	1D	99.532	1710	1710	41466595	41468304	TraesCS1D03G0127300.1	1D	92.402	1711	1707	41489964	41491670	TraesCS1D03G0126800.1	1D	91.429	1715	2094	41273617	41277866
1147	AET1D6G0060600LC.1	LC	1D	45275007	45275672	666	TraesCS1D03G0123900.1	1D	86.412	655	2478	40231788	40234878	TraesCS1D03G0126300.1	1D	86.17	658	1092	40874751	40875842	TraesCS1D03G0122600LC.1	1D	84.754	610	735	39434096	39434830
1148	AET1D6G0054600.1	HC	1D	45281865	45285023	2142	TraesCS1D03G0123900.1	1D	87.286	1463	2478	40231788	40234878	TraesCS1D03G0124000.1	1D	89.456	1214	2148	40238526	40240673	TraesCS1D03G0126600.1	1D	89.39	1131	1221	41167787	41169155
1149	AET1D6G0060700LC.1	LC	1D	45288096	45288488
1150	AET1D6G0060800LC.1	LC	1D	45289666	45290121	456	TraesCS1D03G0127400.1	1D	99.561	456	456	41496264	41496719	TraesCS1D03G0127200.1	1D	86.696	451	1710	41466595	41468304	TraesCS1D03G0123900.1	1D	84.071	452	2478	40231788	40234878
1151	AET1D6G0060900LC.1	LC	1D	45290149	45291378	1230	TraesCS1D03G0127500.1	1D	99.367	474	474	41496750	41497223	TraesCS1D03G0154800.1	1D	86.252	611	2442	53271673	53275022	TraesCS1D03G0123900.1	1D	83.841	656	2478	40231788	40234878
1152	AET1D6G0054700.1	HC	1D	45357322	45358068	747	TraesCS1D03G0127600.1	1D	97.189	747	1155	41563158	41564328	TraesCS1D03G0129200.1	1D	78.296	751	1068	42552815	42557494
1153	AET1D6G0054800.1	HC	1D	45359105	45360747	1056	TraesCS1D03G0127700.1	1D	99.905	1056	1056	41565126	41567095
1154	AET1D6G0054900.1	HC	1D	45410930	45414044	2052	TraesCS1D03G0127800.1	1D	99.805	2052	2052	41634437	41637536	TraesCS1D03G0129800.1	1D	84.721	2042	2062	42693277	42695625	TraesCS1D03G0032400.1	1D	81.538	1977	2052	7854309	7869098
1155	AET1D6G0055000.1	HC	1D	45418854	45421426	2055	TraesCS1D03G0127800.1	1D	86.454	2067	2052	41634437	41637536	TraesCS1D03G0129800.1	1D	85.917	2045	2062	42693277	42695625	TraesCS1D03G0032400.1	1D	80.441	1948	2052	7854309	7869098
1156	AET1D6G0061000LC.1	LC	1D	45424153	45424713
1157	AET1D6G0061100LC.1	LC	1D	45427848	45428294	447	TraesCS7D03G0220500LC.1	7D	98.874	444	846	60535394	60536239	TraesCS3D03G1047400LC.1	3D	98.874	444	954	577887960	577888913	TraesCS2D03G0030600LC.1	2D	98.649	444	1074	8096560	8097633
1158	AET1D6G0055100.1	HC	1D	45459228	45467848	2130	TraesCS1D03G0128200.1	1D	97.252	1601	2751	41688331	41697299	TraesCS1D03G0128100LC.1	1D	89.052	612	1101	41681581	41683385
1159	AET1D6G0061200LC.1	LC	1D	45507980	45509727	1299	TraesCS3D03G0325800LC.1	3D	98.418	1264	1878	121850212	121852523	TraesCS2D03G0977600LC.1	2D	98.409	1257	1596	548315709	548317659	TraesCS5D03G0272600LC.1	5D	98.022	1264	1878	135690818	135693129
1160	AET1D6G0061300LC.1	LC	1D	45511948	45513211	1266	TraesCS2D03G1234300LC.1	2D	99.131	1266	2232	631616152	631618383	TraesCS2D03G0208100LC.1	2D	99.052	1266	2802	53187574	53190375	TraesCS1D03G0223300LC.1	1D	98.973	1266	2778	84157920	84160697
1161	AET1D6G0061400LC.1	LC	1D	45515144	45517879	423	TraesCS1D03G0793600LC.1	1D	94.328	335	789	427444306	427445180	TraesCS1D03G0128500LC.1	1D	98.246	171	297	41777058	41777488	TraesCS3D03G1155000LC.1	3D	92.04	201	876	607224026	607226436
1162	AET1D6G0055200.1	HC	1D	45553218	45557384	3117	TraesCS1D03G0128700.1	1D	99.615	3117	3117	41816067	41820593	TraesCS7D03G1297500.1	7D	91.525	59	4353	640987907	640997010
1163	AET1D6G0061500LC.1	LC	1D	45558652	45561349	1254	TraesCS1D03G0128200.1	1D	78.809	1142	2751	41688331	41697299	TraesCS1D03G0128100LC.1	1D	81.786	571	1101	41681581	41683385
1164	AET1D6G0061600LC.1	LC	1D	45562857	45563607
1165	AET1D6G0061700LC.1	LC	1D	45568422	45569426	1005	TraesCS2D03G0151300LC.1	2D	98.925	744	1011	35277390	35278400	TraesCS4D03G0239200LC.1	4D	95.152	660	660	101101025	101101684	TraesCS2D03G0087800LC.1	2D	86.849	730	1176	18114426	18115601
1166	AET1D6G0055300.1	HC	1D	45575656	45576240	585	TraesCS1D03G0128800.1	1D	99.658	585	585	41826629	41828018
1167	AET1D6G0061800LC.1	LC	1D	45659845	45660225
1168	AET1D6G0055400.1	HC	1D	46009329	46013134	1518	TraesCS1D03G0129100.1	1D	98.633	1536	1536	42193445	42198020	TraesCS7D03G1210400.1	7D	80.903	487	1305	616630977	616634307
1169	AET1D6G0061900LC.1	LC	1D	46116772	46117044	273	TraesCS7D03G0755300.1	7D	98.168	273	423	405564765	405565257	TraesCS5D03G0624400.1	5D	98.168	273	423	378219693	378220185	TraesCS5D03G0194100.1	5D	98.168	273	423	80943241	80943733
1170	AET1D6G0062000LC.1	LC	1D	46260876	46261259
1171	AET1D6G0062100LC.1	LC	1D	46316248	46317165	918	TraesCS1D03G0129200.1	1D	99.89	912	1068	42552815	42557494	TraesCS1D03G0127600.1	1D	82.314	916	1155	41563158	41564328	TraesCS1D03G0126700.1	1D	78.982	923	1179	41202985	41205141
1172	AET1D6G0062200LC.1	LC	1D	46317588	46318037
1173	AET1D6G0062300LC.1	LC	1D	46354118	46354870	753	TraesCS1D03G0129500.1	1D	97.71	393	1176	42577726	42578901
1174	AET1D6G0062400LC.1	LC	1D	46354909	46355256	348	TraesCS1D03G0129500.1	1D	94.15	359	1176	42577726	42578901
1175	AET1D6G0062500LC.1	LC	1D	46359118	46359432	315	TraesCS1D03G0129700LC.1	1D	99.048	315	315	42582177	42582491
1176	AET1D6G0055500.1	HC	1D	46437562	46440041	2193	TraesCS1D03G0129800.1	1D	99.323	2067	2062	42693277	42695625	TraesCS1D03G0127800.1	1D	85.029	2044	2052	41634437	41637536	TraesCS1D03G0032400.1	1D	78.907	1958	2052	7854309	7869098
1177	AET1D6G0055600.1	HC	1D	46534814	46539010	1116	TraesCS1D03G0130100.1	1D	99.642	1116	1116	42771766	42776241
1178	AET1D6G0055700.1	HC	1D	46619144	46624088	3405	TraesCS1D03G0130200.1	1D	99.26	2162	3453	42846769	42852227
1179	AET1D6G0055800.1	HC	1D	46624749	46626069	993	TraesCS1D03G0130300.1	1D	99.899	993	993	42852418	42854132
1180	AET1D6G0062600LC.1	LC	1D	46640741	46641130	390	TraesCS1D03G0130400LC.1	1D	99.231	390	390	42868528	42868917	TraesCS3D03G1008900.1	3D	81.62	321	1194	565171681	565174605	TraesCS3D03G1051400LC.1	3D	80.317	315	453	579312167	579312619
1181	AET1D6G0055900.1	HC	1D	46656331	46657758	1428	TraesCS1D03G0130500.1	1D	99.86	1428	1428	42902567	42903994	TraesCS7D03G0737400.1	7D	79.222	1285	1344	394778488	394782515	TraesCS7D03G0350200.1	7D	78.595	1210	1338	106645344	106647525
1182	AET1D6G0056000.1	HC	1D	46816847	46818979	1419	TraesCS1D03G0130600.1	1D	98.67	1429	1443	43067996	43070350
1183	AET1D6G0062700LC.1	LC	1D	46829434	46829930	318	TraesCS1D03G0130700LC.1	1D	98.68	303	666	43080221	43081277	TraesCS6D03G0140600LC.1	6D	98.02	303	588	42949786	42950764	TraesCS2D03G0718100LC.1	2D	96.53	317	1197	403413068	403414664
1184	AET1D6G0056100.1	HC	1D	46856085	46856894	810	TraesCS1D03G0131000.1	1D	93.988	815	825	43145190	43146014	TraesCS1D03G0131500.1	1D	91.202	807	810	43334141	43334950	TraesCS1D03G0130800.1	1D	91.202	807	810	43129399	43130357
1185	AET1D6G0062800LC.1	LC	1D	46882347	46883102	756	TraesCS1D03G0131500.1	1D	99.735	756	810	43334141	43334950	TraesCS1D03G0130800.1	1D	99.735	756	810	43129399	43130357	TraesCS1D03G0131000.1	1D	91.344	774	825	43145190	43146014
1186	AET1D6G0062900LC.1	LC	1D	46919913	46920582
1187	AET1D6G0056200.1	HC	1D	46981465	46983037	1236	TraesCS1D03G0131800.1	1D	99.434	1236	1236	43497907	43499982	TraesCS1D03G0723400.1	1D	90.84	1190	1218	402941625	402943209	TraesCS7D03G0402300.1	7D	90.599	1202	1227	133637281	133639016
1188	AET1D6G0056300.1	HC	1D	46989831	46993127	2004	TraesCS1D03G0131700LC.1	1D	96.404	2002	2007	43477684	43481389	TraesCS6D03G0886700LC.1	6D	88.854	1938	1947	485238037	485240375
1189	AET1D6G0056400.1	HC	1D	47077762	47079489	1728	TraesCS1D03G0131900.1	1D	98.958	1728	1728	43694943	43696851
1190	AET1D6G0063000LC.1	LC	1D	47156487	47159788	627	TraesCS1D03G0132000.1	1D	99.522	627	927	43773775	43777733
1191	AET1D6G0056500.1	HC	1D	47531896	47536473	3480	TraesCS1D03G0132100LC.1	1D	99.511	3480	3543	44046214	44051096
1192	AET1D6G0056600.1	HC	1D	47537973	47539616	1644	TraesCS1D03G0132200.1	1D	99.453	1644	1641	44051921	44054122	TraesCS1D03G0132300.1	1D	81.543	1024	1635	44195270	44197533	TraesCS1D03G0132400LC.1	1D	73.595	587	2778	44201035	44207292
1193	AET1D6G0056700.1	HC	1D	47676953	47678599	1647	TraesCS1D03G0132300.1	1D	98.907	1647	1635	44195270	44197533	TraesCS1D03G0132200.1	1D	80.957	1024	1641	44051921	44054122
1194	AET1D6G0056800.1	HC	1D	47687021	47688619	1599	TraesCS1D03G0132400LC.1	1D	99.537	1512	2778	44201035	44207292	TraesCS1D03G0132200.1	1D	73.07	583	1641	44051921	44054122
1195	AET1D6G0063100LC.1	LC	1D	47690041	47690571
1196	AET1D6G0056900.1	HC	1D	47706021	47709060	795	TraesCS1D03G0132500.1	1D	98.491	795	795	44214698	44218140
1197	AET1D6G0063200LC.1	LC	1D	47727404	47728283
1198	AET1D6G0063300LC.1	LC	1D	47873663	47874088
1199	AET1D6G0063400LC.1	LC	1D	47887663	47887983
1200	AET1D6G0057000.1	HC	1D	47925457	47926945
1201	AET1D6G0057100.1	HC	1D	47961491	47964156	867	TraesCS1D03G0132700LC.1	1D	99.728	735	822	44404295	44407018
1202	AET1D6G0063500LC.1	LC	1D	47966338	47967294
1203	AET1D6G0057200.1	HC	1D	47975752	47980093	1218	TraesCS1D03G0132800.1	1D	99.918	1218	1218	44416336	44421255	TraesCS6D03G0387100.1	6D	94.332	1182	1311	180948687	180956218
1204	AET1D6G0057300.1	HC	1D	47995041	47996207	1167	TraesCS1D03G0132900.1	1D	98.972	1167	1164	44475324	44476701	TraesCS5D03G1132500.1	5D	81.106	217	1239	543457004	543458506
1205	AET1D6G0057400.1	HC	1D	48032045	48032653	459	TraesCS5D03G1107500.1	5D	99.129	459	459	536023633	536024240	TraesCS7D03G1242500.1	7D	98.693	459	459	625019524	625020132	TraesCS7D03G0971800LC.1	7D	98.901	455	471	532207419	532208025
1206	AET1D6G0063600LC.1	LC	1D	48047216	48047556	339	TraesCS4D03G0754600LC.1	4D	98.824	340	1830	485012237	485014066	TraesCS6D03G0773300LC.1	6D	97.353	340	387	457251037	457251423	TraesCS3D03G0365500LC.1	3D	96.646	328	963	144739873	144740835
1207	AET1D6G0057500.1	HC	1D	48055095	48056349	1164	TraesCS1D03G0133400LC.1	1D	96.22	1164	1164	44503483	44505988
1208	AET1D6G0057600.1	HC	1D	48057781	48059433	1653	TraesCS1D03G0133500.1	1D	99.819	1653	1797	44506899	44509075
1209	AET1D6G0057700.1	HC	1D	48181575	48184283	1842	TraesCS1D03G0133600.2	1D	97.839	1851	1851	44626756	44630944
1210	AET1D6G0057800.1	HC	1D	48202774	48204952	987	TraesCS1D03G0133700.1	1D	97.038	844	1020	44656425	44658607
1211	AET1D6G0063700LC.1	LC	1D	48224795	48226160	1077	TraesCS1D03G0133800.1	1D	96.307	1056	1059	44662646	44664397	TraesCS3D03G0053000.2	3D	85.248	888	1380	10616718	10619972	TraesCS3D03G0053300LC.1	3D	81.525	774	924	10665794	10666997
1212	AET1D6G0057900.1	HC	1D	48234196	48234824	423	TraesCS1D03G0133900.1	1D	100	423	423	44672371	44673276
1213	AET1D6G0063800LC.1	LC	1D	48251700	48251894	195	TraesCS1D03G0134000LC.1	1D	99.487	195	195	44689263	44689457	TraesCS5D03G0599200LC.1	5D	98.974	195	195	369836715	369836909	TraesCS7D03G0752300.1	7D	97.895	95	426	403946910	403948849
1214	AET1D6G0063900LC.1	LC	1D	48299995	48300478	363	TraesCS1D03G0134100LC.1	1D	98.214	336	420	44726748	44727287
1215	AET1D6G0058000.1	HC	1D	48302137	48302685	309	TraesCS1D03G0134200.1	1D	100	309	309	44728660	44729645	TraesCS1D03G0134500.1	1D	90.385	312	312	44774193	44775024
1216	AET1D6G0058100.1	HC	1D	48305465	48306148	453	TraesCS1D03G0134300.1	1D	99.55	444	444	44732191	44733257
1217	AET1D6G0064000LC.1	LC	1D	48340379	48340684
1218	AET1D6G0064100LC.1	LC	1D	48340900	48341215	240	TraesCS1D03G0134400LC.1	1D	99.583	240	240	44767058	44767389
1219	AET1D6G0064200LC.1	LC	1D	48342130	48342459
1220	AET1D6G0058200.1	HC	1D	48347430	48347942	300	TraesCS1D03G0134500.1	1D	95.513	312	312	44774193	44775024	TraesCS1D03G0134200.1	1D	86.859	312	309	44728660	44729645
1221	AET1D6G0058300.1	HC	1D	48352381	48353070	465	TraesCS1D03G0134300.1	1D	87.617	428	444	44732191	44733257	TraesCS1D03G0134200.1	1D	77.636	313	309	44728660	44729645
1222	AET1D6G0058400.1	HC	1D	48377629	48378160
1223	AET1D6G0064300LC.1	LC	1D	48379915	48380265	351	TraesCS4D03G0684000LC.1	4D	98.276	348	825	460079384	460080208	TraesCS2D03G0579100LC.1	2D	97.989	348	870	302617305	302618174	TraesCS5D03G0907000LC.1	5D	97.414	348	1386	475926262	475929087
1224	AET1D6G0064400LC.1	LC	1D	48385431	48385760	252	TraesCS6D03G0132700.1	6D	97.51	241	471	38232812	38233360	TraesCS3D03G0953600.1	3D	97.51	241	471	547282492	547283040	TraesCS7D03G1082400.1	7D	97.095	241	471	576829582	576830130
1225	AET1D6G0058500.1	HC	1D	48388043	48388643	432	TraesCS1D03G0134700.1	1D	96.296	432	432	44820577	44821289
1226	AET1D6G0064500LC.1	LC	1D	48430991	48433072	429	TraesCS6D03G0028200.1	6D	98.058	206	1188	5617521	5619868
1227	AET1D6G0058600.1	HC	1D	48433143	48434415	1185	TraesCS4D03G0622500LC.1	4D	98.96	962	963	430626648	430627913	TraesCS6D03G0028300LC.1	6D	99.85	666	666	5619902	5620567	TraesCS6D03G0028400LC.1	6D	99.793	483	489	5620686	5621174
1228	AET1D6G0058700.1	HC	1D	48442819	48448953	2064	TraesCS1D03G0134800.1	1D	99.586	1207	1377	44895131	44912421
1229	AET1D6G0064600LC.1	LC	1D	48522378	48525473
1230	AET1D6G0058800.1	HC	1D	48650731	48651828	1098	TraesCS1D03G0136400.1	1D	98.103	738	732	45285664	45286685
1231	AET1D6G0064700LC.1	LC	1D	48734915	48735562	648	TraesCS1D03G0136500.1	1D	97.996	549	546	45357872	45358750	TraesCS7D03G0796500.1	7D	85.584	548	591	431736781	431737371	TraesCS7D03G0796800.1	7D	85.769	520	582	432119746	432120327
1232	AET1D6G0064800LC.1	LC	1D	48777389	48779716	2328	TraesCS1D03G0136700LC.1	1D	99.422	1557	1929	45400582	45402510	TraesCS1D03G0136600LC.1	1D	99.183	612	612	45399810	45400421	TraesCS1D03G0138100LC.2	1D	98.694	536	954	45845579	45847632
1233	AET1D6G0064900LC.1	LC	1D	48779771	48782038	2106	TraesCS1D03G0136800LC.1	1D	98.442	1412	1413	45403048	45404460	TraesCS1D03G0137900LC.1	1D	97.313	1005	1008	45842417	45843424	TraesCS1D03G0138000LC.1	1D	97.205	966	966	45843440	45844567
1234	AET1D6G0065000LC.1	LC	1D	49055568	49055849	282	TraesCS1D03G0137300.1	1D	95.39	282	1404	45726358	45738105	TraesCS1D03G0137400.2	1D	91.844	282	1449	45787969	45789972	TraesCS7D03G0976800.1	7D	86.525	282	1458	534438002	534439982
1235	AET1D6G0058900.1	HC	1D	49111133	49115166	1440	TraesCS1D03G0137400.2	1D	92.504	1414	1449	45787969	45789972	TraesCS7D03G0976800.1	7D	88.37	1436	1458	534438002	534439982	TraesCS7D03G0027500.1	7D	86.515	1446	1515	5709595	5711772
1236	AET1D6G0065100LC.1	LC	1D	49132851	49133484	513	TraesCS7D03G0250600LC.1	7D	93.969	514	531	70158065	70158714	TraesCS1D03G0867300LC.1	1D	93.969	514	513	453027557	453028171	TraesCS1D03G0506100LC.1	1D	96.991	432	432	282236973	282237525
1237	AET1D6G0065200LC.1	LC	1D	49137048	49137517	357	TraesCS1D03G0747300LC.1	1D	96.919	357	357	412091411	412091880	TraesCS6D03G0360000LC.1	6D	97.959	343	1791	161612642	161620589	TraesCS1D03G0932500LC.1	1D	96.639	357	357	469920496	469920962
1238	AET1D6G0065300LC.1	LC	1D	49144489	49145649	1161	TraesCS1D03G0136800LC.1	1D	97.755	1158	1413	45403048	45404460	TraesCS1D03G0137900LC.1	1D	99.303	1005	1008	45842417	45843424	TraesCS2D03G0815000LC.1	2D	92.76	663	1161	460159744	460163949
1239	AET1D6G0065400LC.1	LC	1D	49145913	49146638	564	TraesCS1D03G0138000LC.1	1D	99.468	564	966	45843440	45844567	TraesCS1D03G0136700LC.1	1D	95.522	201	1929	45400582	45402510	TraesCS2D03G0815000LC.1	2D	97.849	93	1161	460159744	460163949
1240	AET1D6G0065500LC.1	LC	1D	49259720	49260032	315	TraesCS7D03G0644900LC.1	7D	97.778	315	663	290382400	290383062	TraesCS2D03G0469900LC.1	2D	97.778	315	915	191594600	191595514	TraesCS1D03G0476400LC.1	1D	97.46	315	1662	259243176	259244837
1241	AET1D6G0059000.1	HC	1D	49269125	49270329	786	TraesCS4D03G0247900.1	4D	98.473	786	786	109129042	109130219	TraesCS3D03G1123400.1	3D	97.71	786	786	598034623	598035789	TraesCS1D03G0030800.1	1D	97.455	786	786	7609089	7610266
1242	AET1D6G0059100.1	HC	1D	49394248	49394760	423	TraesCS7D03G0755300.1	7D	97.636	423	423	405564765	405565257	TraesCS5D03G0624400.1	5D	97.636	423	423	378219693	378220185	TraesCS5D03G0194100.1	5D	97.636	423	423	80943241	80943733
1243	AET1D6G0065600LC.1	LC	1D	49437135	49437682	354	TraesCS1D03G0642300LC.1	1D	97.465	355	870	364838637	364844975	TraesCS5D03G0174700LC.1	5D	96.848	349	357	70564812	70565362	TraesCS7D03G0375800LC.1	7D	97.626	337	774	118706281	118708120
1244	AET1D6G0059200.1	HC	1D	49481673	49484952	885	TraesCS1D03G0138400.1	1D	98.753	882	960	46147985	46151923	TraesCS1D03G0138500LC.1	1D	98.01	201	201	46151138	46151338
1245	AET1D6G0065700LC.1	LC	1D	49602962	49603421	219	TraesCS7D03G0717300LC.1	7D	99.543	219	219	383967164	383967623	TraesCS4D03G0278500LC.1	4D	99.543	219	219	123802387	123802846	TraesCS2D03G0182500LC.1	2D	98.174	219	219	41753257	41753716
1246	AET1D6G0059300.1	HC	1D	49603623	49604347	510	TraesCS7D03G0718900.1	7D	97.647	510	510	384011782	384012504	TraesCS7D03G0718800LC.1	7D	97.647	510	510	384011782	384012504	TraesCS7D03G0717200LC.1	7D	97.255	510	510	383966245	383966962
1247	AET1D6G0065800LC.1	LC	1D	49604677	49605135	459	TraesCS7D03G0531900LC.1	7D	98.904	456	594	205487061	205487654	TraesCS6D03G0335200.1	6D	98.904	456	594	146043961	146044587	TraesCS7D03G0721600.1	7D	98.684	456	594	384103077	384103670
1248	AET1D6G0059400.1	HC	1D	49637285	49637932	648	TraesCS2D03G0015400.1	2D	99.846	648	648	4634914	4636088	TraesCS4D03G0486300.1	4D	81.111	360	672	342789671	342790783
1249	AET1D6G0059500.1	HC	1D	49702791	49709923	1029	TraesCS1D03G0140200.1	1D	99.611	1029	1029	46344075	46352037	TraesCS7D03G0407200.1	7D	83.48	908	962	136452778	136460894	TraesCS7D03G0408100LC.1	7D	83.206	655	651	136988879	136991262
1250	AET1D6G0065900LC.1	LC	1D	49727070	49728384	1239	TraesCS1D03G0140400LC.1	1D	98.618	1230	1251	46370167	46371502	TraesCS7D03G1097500LC.1	7D	95.339	708	732	580236605	580237697	TraesCS7D03G0165500LC.1	7D	93.396	424	1071	43466402	43468766
1251	AET1D6G0066000LC.1	LC	1D	49729995	49730685	303	TraesCS1D03G0140500LC.1	1D	96.743	307	306	46373090	46373783
1252	AET1D6G0059600.1	HC	1D	49732934	49733421	324	TraesCS1D03G0140600.1	1D	98.765	324	324	46375977	46376605	TraesCS1D03G0141600.1	1D	98.457	324	324	47695186	47695980	TraesCS1D03G0141200.1	1D	97.833	323	327	47342099	47342844
1253	AET1D6G0059700.1	HC	1D	50283646	50284133	324	TraesCS1D03G0140700.1	1D	99.383	324	324	46892846	46893671	TraesCS1D03G0141200.1	1D	99.071	323	327	47342099	47342844	TraesCS1D03G0141600.1	1D	98.457	324	324	47695186	47695980
1254	AET1D6G0066100LC.1	LC	1D	50506638	50506925	288	TraesCS1D03G0141600.1	1D	97.426	272	324	47695186	47695980	TraesCS1D03G0141200.1	1D	97.426	272	327	47342099	47342844	TraesCS1D03G0141300.1	1D	97.059	272	306	47377350	47377736
1255	AET1D6G0066200LC.1	LC	1D	50534054	50534395	342	TraesCS7D03G0705400LC.1	7D	97.947	341	3693	372707552	372711445	TraesCS5D03G1142800LC.1	5D	97.947	341	2055	546755636	546757690	TraesCS7D03G0891500LC.1	7D	97.654	341	3948	493205032	493209187
1256	AET1D6G0066300LC.1	LC	1D	50534591	50534992	402	TraesCS7D03G0891500LC.1	7D	97.744	399	3948	493205032	493209187	TraesCS7D03G0082200LC.1	7D	97.744	399	2571	19490496	19493066	TraesCS6D03G0567400LC.1	6D	97.744	399	1791	346957180	346958970
1257	AET1D6G0066400LC.1	LC	1D	50628155	50628607
1258	AET1D6G0059800.1	HC	1D	50645029	50645493	324	TraesCS1D03G0141200.1	1D	99.69	323	327	47342099	47342844	TraesCS1D03G0140700.1	1D	98.765	324	324	46892846	46893671	TraesCS1D03G0141600.1	1D	98.457	324	324	47695186	47695980
1259	AET1D6G0059900.1	HC	1D	50686266	50686730	324	TraesCS1D03G0141200.1	1D	98.452	323	327	47342099	47342844	TraesCS1D03G0140700.1	1D	98.148	324	324	46892846	46893671	TraesCS1D03G0141600.1	1D	97.84	324	324	47695186	47695980
1260	AET1D6G0066500LC.1	LC	1D	50721265	50722320	954	TraesCS4D03G0005600LC.1	4D	95.607	956	1365	1618999	1620465	TraesCS7D03G0891500LC.1	7D	95.951	815	3948	493205032	493209187	TraesCS7D03G0082200LC.1	7D	95.951	815	2571	19490496	19493066
1261	AET1D6G0060000.1	HC	1D	50793694	50794841	924	TraesCS1D03G0094700.1	1D	80.496	564	1119	27388647	27389983	TraesCS1D03G0202100.1	1D	74.971	863	1035	75651028	75652708	TraesCS1D03G0202000.1	1D	74.971	863	1008	75634480	75636276
1262	AET1D6G0066600LC.1	LC	1D	50794941	50795336
1263	AET1D6G0060100.1	HC	1D	50824043	50825456	465	TraesCS1D03G0141800.2	1D	99.355	465	465	47707171	47708987	TraesCS3D03G0520200.1	3D	87.097	465	450	298832626	298834736
1264	AET1D6G0060200.1	HC	1D	50826889	50829316	1803	TraesCS1D03G0141900.1	1D	99.723	1803	1803	47709108	47713001
1265	AET1D6G0060300.1	HC	1D	50831509	50834346	2838	TraesCS1D03G0142000.1	1D	99.473	2844	2844	47713932	47717768
1266	AET1D6G0066700LC.1	LC	1D	50922000	50922200	201	TraesCS4D03G0804700LC.1	4D	96.429	196	819	500638272	500639090	TraesCS1D03G0658100LC.1	1D	95.876	194	375	372084289	372084663	TraesCS7D03G1171600LC.1	7D	94.388	196	393	605013790	605014182
1267	AET1D6G0066800LC.1	LC	1D	50998334	50998714
1268	AET1D6G0066900LC.1	LC	1D	51764377	51764685	309	TraesCS1D03G0142800LC.1	1D	95	300	300	48348023	48348322
1269	AET1D6G0067000LC.1	LC	1D	51766544	51767257	714	TraesCS2D03G0006500LC.1	2D	99.021	715	3339	2433344	2439290	TraesCS3D03G0614400LC.1	3D	98.182	715	3261	368653309	368657267	TraesCS7D03G0281900LC.1	7D	98.182	715	2037	79961848	79964061
1270	AET1D6G0067100LC.1	LC	1D	51767502	51767885	384	TraesCS5D03G0826600LC.2	5D	99.476	382	2397	446909774	446913401	TraesCS2D03G0006500LC.1	2D	99.476	382	3339	2433344	2439290	TraesCS3D03G0614400LC.1	3D	99.215	382	3261	368653309	368657267
1271	AET1D6G0067200LC.1	LC	1D	51768145	51769023	789	TraesCS3D03G0614400LC.1	3D	98.733	789	3261	368653309	368657267	TraesCS3D03G0677000LC.1	3D	98.606	789	1203	407054231	407055522	TraesCS4D03G0168800LC.1	4D	97.98	792	2259	62475695	62478228
1272	AET1D6G0067300LC.1	LC	1D	51771560	51771931	372	TraesCS5D03G0099400LC.1	5D	98.925	372	1035	38524153	38525982	TraesCS1D03G0565200.1	1D	98.925	372	765	320457863	320459568	TraesCS7D03G0795400LC.1	7D	98.656	372	894	431004739	431006277
1273	AET1D6G0067400LC.1	LC	1D	51771956	51773266	369	TraesCS4D03G0168700.1	4D	99.18	366	765	62471362	62473275	TraesCS7D03G0351000.1	7D	98.907	366	765	107108698	107110363	TraesCS3D03G0856700.1	3D	98.907	366	765	502700832	502702538
1274	AET1D6G0067500LC.1	LC	1D	52090787	52091967	456	TraesCS1D03G0900300LC.1	1D	98.182	330	519	462938396	462939960	TraesCS1D03G1028400LC.1	1D	97.879	330	519	492575052	492576616	TraesCS3D03G1007200LC.1	3D	97.273	330	519	564555030	564556584
1275	AET1D6G0067600LC.1	LC	1D	52235484	52235783	300	TraesCS1D03G0142800LC.1	1D	95	300	300	48348023	48348322	TraesCS1D03G0142400LC.1	1D	88.168	262	291	48211045	48211335	TraesCS3D03G0281200LC.1	3D	85.315	286	351	93300375	93300725
1276	AET1D6G0067700LC.1	LC	1D	52259780	52260079	300	TraesCS1D03G0142800LC.1	1D	97.333	300	300	48348023	48348322	TraesCS1D03G0142400LC.1	1D	89.695	262	291	48211045	48211335	TraesCS3D03G0281200LC.1	3D	87.063	286	351	93300375	93300725
1277	AET1D6G0067800LC.1	LC	1D	52279156	52279871
1278	AET1D6G0060400.1	HC	1D	52496712	52501765	1149	TraesCS1D03G0143400.1	1D	99.739	1149	1149	48720874	48727010
1279	AET1D6G0067900LC.1	LC	1D	52613006	52613206	201	TraesCS6D03G0502800LC.1	6D	94.872	195	1761	305154216	305155976	TraesCS5D03G0980000LC.1	5D	96.685	181	2169	499916236	499918404	TraesCS5D03G0367900LC.1	5D	94.388	196	519	236615618	236616136
1280	AET1D6G0068000LC.1	LC	1D	52677762	52678573	810	TraesCS5D03G0980000LC.1	5D	94.176	807	2169	499916236	499918404	TraesCS6D03G0502800LC.1	6D	92.813	807	1761	305154216	305155976	TraesCS4D03G0804700LC.1	4D	93.057	749	819	500638272	500639090
1281	AET1D6G0068100LC.1	LC	1D	53109181	53109742	405	TraesCS7D03G0651200LC.1	7D	100	405	756	298389632	298391217	TraesCS6D03G0270800LC.1	6D	100	405	432	108590429	108591616	TraesCS3D03G0651100LC.1	3D	99.753	405	756	391346521	391348105
1282	AET1D6G0068200LC.1	LC	1D	53110343	53110765	350	TraesCS7D03G0651200LC.1	7D	100	350	756	298389632	298391217	TraesCS2D03G0532000LC.1	2D	100	350	825	263816964	263818842	TraesCS3D03G0651100LC.1	3D	99.714	350	756	391346521	391348105
1283	AET1D6G0068300LC.1	LC	1D	53116259	53117989	1731	TraesCS6D03G0270900LC.1	6D	99.168	1443	4518	108597794	108604550	TraesCS3D03G0651000LC.1	3D	98.556	1177	1773	391339123	391341141	TraesCS2D03G0662500LC.1	2D	86.045	1727	3453	365093325	365097300
1284	AET1D6G0068400LC.1	LC	1D	53164225	53165112	888	TraesCS1D03G0143800.1	1D	99.212	888	1767	49329127	49331051	TraesCS1D03G0144900.1	1D	95.368	734	1644	49565839	49567901
1285	AET1D6G0068500LC.1	LC	1D	53169043	53169978	498	TraesCS1D03G0143900LC.1	1D	99.494	395	588	49334595	49335820	TraesCS3D03G0399200LC.1	3D	95.794	214	405	169083766	169084635	TraesCS5D03G0641000LC.1	5D	89.655	58	537	384846440	384847221
1286	AET1D6G0068600LC.1	LC	1D	53172305	53173074	336	TraesCS6D03G0320100LC.1	6D	93.353	331	387	134296605	134299949	TraesCS4D03G0457000LC.1	4D	96.135	207	603	321976178	321979248	TraesCS1D03G0963600.1	1D	89.091	55	465	478139932	478141206
1287	AET1D6G0068700LC.1	LC	1D	53246241	53247258	459	TraesCS1D03G0144200LC.1	1D	99.561	456	4518	49400629	49412258	TraesCS1D03G0145000LC.1	1D	93.348	451	1355	49593622	49612302
1288	AET1D6G0060500.1	HC	1D	53249538	53252738	1437	TraesCS1D03G0144300.1	1D	99.374	1437	1437	49412628	49416448
1289	AET1D6G0068800LC.1	LC	1D	53302770	53303081	312	TraesCS2D03G0824500LC.1	2D	86.391	169	732	463947743	463949106
1290	AET1D6G0068900LC.1	LC	1D	53402616	53402966	351	TraesCS6D03G0420000LC.1	6D	97.721	351	351	215703075	215703425	TraesCS6D03G0418300LC.1	6D	97.443	352	352	215677989	215678340	TraesCS7D03G0635600LC.1	7D	96.875	352	4410	276822009	276826418
1291	AET1D6G0060600.1	HC	1D	53412996	53414669	1674	TraesCS1D03G0144700.1	1D	99.436	1242	1617	49554163	49555858	TraesCS1D03G0144100LC.1	1D	95.322	1368	1380	49395447	49396826	TraesCS1D03G0144200LC.1	1D	78.9	1000	4518	49400629	49412258
1292	AET1D6G0069000LC.1	LC	1D	53421356	53421694	339	TraesCS1D03G0144800LC.1	1D	99.701	335	357	49557677	49560018	TraesCS5D03G0715300.1	5D	86.909	275	1092	413223386	413227970
1293	AET1D6G0069100LC.1	LC	1D	53474342	53474746	405	TraesCS7D03G0122800LC.1	7D	94.581	406	1176	30619813	30623543	TraesCS4D03G0679600LC.1	4D	93.35	406	1395	457827546	457829362	TraesCS1D03G0609000LC.1	1D	94.796	269	633	346502494	346503126
1294	AET1D6G0069200LC.1	LC	1D	53481425	53482603	675	TraesCS1D03G0145000LC.1	1D	99.677	619	1355	49593622	49612302	TraesCS1D03G0144200LC.1	1D	90.66	621	4518	49400629	49412258	TraesCS1D03G0148000LC.1	1D	82.581	620	1053	50869978	50873073
1295	AET1D6G0060700.1	HC	1D	53496522	53500254	1212	TraesCS1D03G0145300.2	1D	99.34	1212	1212	49623544	49627540	TraesCS1D03G0145400.1	1D	93.012	1016	1122	49671147	49678193	TraesCS1D03G0145500.1	1D	91.971	548	1233	49680946	49691282
1296	AET1D6G0060800.1	HC	1D	53572718	53579404	1077	TraesCS1D03G0145400.1	1D	99.667	601	1122	49671147	49678193	TraesCS1D03G0145300.2	1D	94.737	627	1212	49623544	49627540	TraesCS1D03G0145500.1	1D	87.768	466	1233	49680946	49691282
1297	AET1D6G0060900.1	HC	1D	53582623	53592482	1233	TraesCS1D03G0145500.1	1D	99.27	1233	1233	49680946	49691282	TraesCS1D03G0145300.2	1D	91.241	548	1212	49623544	49627540	TraesCS1D03G0145400.1	1D	88.056	427	1122	49671147	49678193
1298	AET1D6G0069300LC.1	LC	1D	53727281	53727487
1299	AET1D6G0069400LC.1	LC	1D	53728847	53729770	924	TraesCS1D03G0145800LC.1	1D	99.421	518	543	49853243	49854964	TraesCS2D03G0333400.1	2D	86.17	94	870	105173766	105174708
1300	AET1D6G0061000.1	HC	1D	53732461	53739368	2256	TraesCS1D03G0146000LC.1	1D	99.567	924	1497	49861905	49866862	TraesCS1D03G0145900.2	1D	99.705	678	1287	49858383	49861884	TraesCS1D03G0147100.3	1D	82.423	842	2118	50538150	50546272
1301	AET1D6G0061100.1	HC	1D	53743172	53744374	1203	TraesCS1D03G0146100.1	1D	99.322	885	885	49870537	49871421	TraesCS1D03G0145800LC.1	1D	86.397	544	543	49853243	49854964
1302	AET1D6G0069500LC.1	LC	1D	53745811	53746858	474	TraesCS3D03G0360600LC.2	3D	100	470	546	142016898	142018303	TraesCS3D03G0737900.2	3D	98.529	476	1611	440591793	440595156	TraesCS3D03G0360900LC.1	3D	98.898	363	600	142039850	142041357
1303	AET1D6G0069600LC.1	LC	1D	53749101	53749525	309	TraesCS3D03G0360700LC.1	3D	98.71	310	804	142020545	142022270	TraesCS5D03G0075800.1	5D	98.387	310	1020	28341857	28343911	TraesCS7D03G1149800LC.1	7D	98.065	310	1062	598532707	598534804
1304	AET1D6G0069700LC.1	LC	1D	53755275	53755583	309	TraesCS4D03G0804700LC.1	4D	97.909	287	819	500638272	500639090	TraesCS7D03G1171600LC.1	7D	96.167	287	393	605013790	605014182	TraesCS1D03G0223500LC.1	1D	94.077	287	348	84174718	84175065
1305	AET1D6G0069800LC.1	LC	1D	53761068	53763677	2610	TraesCS4D03G0248400LC.1	4D	98.245	1709	2433	109173630	109176451	TraesCS5D03G0267500LC.1	5D	91.142	2066	2760	133272174	133274933	TraesCS5D03G0505900LC.1	5D	92.146	1859	1860	327703337	327705522
1306	AET1D6G0069900LC.1	LC	1D	54010923	54011645	723	TraesCS1D03G0146800LC.1	1D	98.214	728	810	50145920	50146729	TraesCS5D03G0360400LC.1	5D	87.211	735	816	233406373	233415016	TraesCS1D03G0392100LC.1	1D	85.442	735	816	214670637	214671452
1307	AET1D6G0070000LC.1	LC	1D	54013796	54015361	354	TraesCS1D03G0146900.2	1D	100	354	354	50148797	50150962
1308	AET1D6G0061200.1	HC	1D	54263613	54270915	2037	TraesCS1D03G0147100.3	1D	99.651	1433	2118	50538150	50546272	TraesCS1D03G0145900.2	1D	79.669	1210	1287	49858383	49861884
1309	AET1D6G0061300.1	HC	1D	54274581	54277450	1575	TraesCS1D03G0147200.1	1D	99.873	1575	1575	50549085	50552220
1310	AET1D6G0070100LC.1	LC	1D	54278291	54278671	381	TraesCS1D03G0147300LC.1	1D	99.213	381	381	50552992	50553372
1311	AET1D6G0070200LC.1	LC	1D	54281888	54282217	330	TraesCS1D03G0147400LC.1	1D	99.697	330	330	50556594	50557067	TraesCS1D03G0149900.1	1D	83.776	339	2637	51247198	51249920	TraesCS1D03G0555100.2	1D	81.25	336	2607	315324999	315329278
1312	AET1D6G0070300LC.1	LC	1D	54282790	54283215	426	TraesCS1D03G0147500LC.1	1D	99.531	426	426	50557496	50558015	TraesCS1D03G0555100.2	1D	81.86	430	2607	315324999	315329278
1313	AET1D6G0061400.1	HC	1D	54284973	54286184	1212	TraesCS1D03G0147600LC.1	1D	100	1212	1212	50559660	50561557
1314	AET1D6G0070400LC.1	LC	1D	54317380	54317745	366	TraesCS1D03G0147700LC.1	1D	98.087	366	366	50601136	50601501
1315	AET1D6G0070500LC.1	LC	1D	54318683	54319021	339	TraesCS1D03G0147800LC.1	1D	100	339	447	50602112	50602778	TraesCS6D03G0918700.1	6D	87.324	71	2100	492197339	492202698
1316	AET1D6G0070600LC.1	LC	1D	54395975	54396421	450	TraesCS7D03G0891500LC.1	7D	98.881	447	3948	493205032	493209187	TraesCS7D03G0082200LC.1	7D	98.881	447	2571	19490496	19493066	TraesCS6D03G0567400LC.1	6D	98.881	447	1791	346957180	346958970
1317	AET1D6G0070700LC.1	LC	1D	54572116	54572611	496	TraesCS2D03G1162500LC.1	2D	98.992	496	1845	613195918	613198026	TraesCS7D03G0352800LC.1	7D	98.387	496	1263	107824332	107825594	TraesCS5D03G0857900LC.1	5D	98.387	496	501	455171981	455172639
1318	AET1D6G0061500.1	HC	1D	54584050	54584582	402	TraesCS4D03G0112800.1	4D	99.254	402	402	37160252	37160771	TraesCS2D03G1057800.1	2D	99.254	402	402	579899514	579900032	TraesCS1D03G1031300.1	1D	99.005	402	402	493270263	493270793
1319	AET1D6G0070800LC.1	LC	1D	54592383	54592766	384	TraesCS1D03G0148100.1	1D	97.656	384	1380	50875970	50878823	TraesCS5D03G0817100.1	5D	81.768	181	1176	443995138	443997139
1320	AET1D6G0061600.1	HC	1D	54649796	54656849	1413	TraesCS1D03G0148300.1	1D	99.717	1413	1413	50933936	50943728
1321	AET1D6G0070900LC.1	LC	1D	54774247	54775533	585	TraesCS1D03G0148500LC.1	1D	99.658	585	585	51072254	51074681	TraesCS2D03G1136100LC.1	2D	97.059	34	399	604939830	604940228
1322	AET1D6G0071000LC.1	LC	1D	54777225	54778427	462	TraesCS6D03G0453000.1	6D	96.97	462	456	258373147	258377305	TraesCS1D03G0148600LC.1	1D	95.238	483	483	51076085	51081063	TraesCS7D03G1129900LC.1	7D	86.333	300	906	590845057	590848793
1323	AET1D6G0061700.1	HC	1D	54788025	54793270	1977	TraesCS1D03G0148700.1	1D	96.965	1977	1974	51100589	51107433	TraesCS5D03G0614100LC.1	5D	93.285	417	411	374334853	374336088
1324	AET1D6G0061800.1	HC	1D	54793583	54793819	237	TraesCS1D03G0148800.1	1D	97.89	237	237	51107107	51107343
1325	AET1D6G0061900.1	HC	1D	54798624	54799532	909	TraesCS1D03G0148900.1	1D	99.45	909	1500	51109591	51111372	TraesCS1D03G0149200.1	1D	92.308	871	1146	51161198	51162451
1326	AET1D6G0071100LC.1	LC	1D	54844161	54845519	1359	TraesCS1D03G0794500.1	1D	92.598	1351	3054	428063625	428067327	TraesCS1D03G0794200.1	1D	92.598	1351	3063	427958711	427963947	TraesCS1D03G0149700.1	1D	99.897	970	2535	51212978	51216067
1327	AET1D6G0071200LC.1	LC	1D	54845580	54847082	1503	TraesCS1D03G0149700.1	1D	99.4	1500	2535	51212978	51216067	TraesCS1D03G0794500.1	1D	88.166	1538	3054	428063625	428067327	TraesCS1D03G0794200.1	1D	87.032	1550	3063	427958711	427963947
1328	AET1D6G0062000.1	HC	1D	54881253	54883948	2610	TraesCS1D03G0149900.1	1D	99.962	2610	2637	51247198	51249920	TraesCS1D03G0555100.2	1D	86.798	2598	2607	315324999	315329278	TraesCS4D03G0478700.1	4D	72.845	1926	2649	337083415	337086326
1329	AET1D6G0062100.1	HC	1D	55181317	55194903	2622	TraesCS1D03G0150100.8	1D	99.807	2597	2664	51604926	51623843
1330	AET1D6G0062200.1	HC	1D	55198040	55199377	1338	TraesCS1D03G0150200.1	1D	99.851	1338	1338	51625069	51626652
1331	AET1D6G0071300LC.1	LC	1D	55275681	55276037	357	TraesCS1D03G0150300.1	1D	97.078	308	456	51673214	51676958
1332	AET1D6G0071400LC.1	LC	1D	55277436	55277789	354	TraesCS1D03G0150400LC.1	1D	98.87	354	354	51678373	51678726
1333	AET1D6G0062300.1	HC	1D	55278772	55290668	3198	TraesCS1D03G0150500.1	1D	99.377	3208	3627	51679091	51684705	TraesCS4D03G0150600.1	4D	94.254	3202	3615	53739978	53745904
1334	AET1D6G0071500LC.1	LC	1D	55388417	55388623	207	TraesCS4D03G0804700LC.1	4D	98.551	207	819	500638272	500639090	TraesCS1D03G0658100LC.1	1D	98.068	207	375	372084289	372084663	TraesCS7D03G1171600LC.1	7D	96.618	207	393	605013790	605014182
1335	AET1D6G0071600LC.1	LC	1D	55561286	55561648	363	TraesCS1D03G0391300LC.1	1D	93.906	361	933	214407567	214408499	TraesCS5D03G0395800LC.1	5D	93.075	361	468	255303066	255303837	TraesCS4D03G0452300LC.1	4D	93.075	361	948	317395924	317396871
1336	AET1D6G0062400.1	HC	1D	55656783	55658867	1734	TraesCS1D03G0150900.1	1D	99.712	1734	1734	52077993	52080427	TraesCS1D03G0151000LC.1	1D	100	226	300	52079077	52079406
1337	AET1D6G0071700LC.1	LC	1D	55670871	55671185	315	TraesCS5D03G1177800LC.1	5D	95.092	326	483	555625180	555626850	TraesCS7D03G1198800LC.1	7D	94.361	266	366	613794124	613794489
1338	AET1D6G0071800LC.1	LC	1D	55671247	55671618
1339	AET1D6G0071900LC.1	LC	1D	55678820	55679374	555	TraesCS6D03G0779000LC.1	6D	99.214	509	2664	458210490	458213216	TraesCS3D03G0387500LC.1	3D	99.214	509	2025	160245964	160252263	TraesCS3D03G0795500LC.1	3D	99.018	509	2553	472584002	472586554
1340	AET1D6G0072000LC.1	LC	1D	55679802	55680106	192	TraesCS6D03G0000900LC.1	6D	98.958	192	192	83023	83327	TraesCS3D03G0196600LC.1	3D	98.438	192	357	50209709	50210178	TraesCS7D03G0932300LC.1	7D	100	178	1476	512202304	512205533
1341	AET1D6G0062500.1	HC	1D	55682083	55684305	2223	TraesCS1D03G0151100.1	1D	99.82	2223	2223	52099159	52101667	TraesCS7D03G0482100.1	7D	77.096	489	2151	178106748	178108898	TraesCS4D03G0434100.2	4D	80	90	2904	303778402	303783733
1342	AET1D6G0072100LC.1	LC	1D	55684453	55684791
1343	AET1D6G0072200LC.1	LC	1D	55695008	55695358	351	TraesCS7D03G0497900LC.1	7D	86.667	360	1290	186106592	186108343
1344	AET1D6G0072300LC.1	LC	1D	55961260	55961559	300	TraesCS1D03G0151800.1	1D	89.597	298	990	52647992	52648981	TraesCS1D03G0151600.1	1D	89.333	300	1098	52635002	52638324
1345	AET1D6G0072400LC.1	LC	1D	55961566	55961922	357	TraesCS1D03G0151300.1	1D	99.44	357	843	52445683	52446525	TraesCS1D03G0127200.1	1D	81.538	325	1710	41466595	41468304	TraesCS6D03G0687900.1	6D	80.303	330	2202	422628431	422630632
1346	AET1D6G0072500LC.1	LC	1D	55961989	55962402	414	TraesCS1D03G0151300.1	1D	99.516	413	843	52445683	52446525	TraesCS1D03G0153000.1	1D	81.22	410	2598	52827686	52832062	TraesCS1D03G0127200.1	1D	80.637	408	1710	41466595	41468304
1347	AET1D6G0072600LC.1	LC	1D	56101583	56102161	576	TraesCS5D03G0363100LC.1	5D	96.187	577	2142	234545991	234548132	TraesCS6D03G0415000LC.1	6D	96.377	552	666	211328506	211329171	TraesCS4D03G0816500LC.1	4D	92.388	578	1341	503891064	503892404
1348	AET1D6G0062600.1	HC	1D	56140546	56145805	1779	TraesCS1D03G0151400.1	1D	99.719	1779	1779	52624588	52630191
1349	AET1D6G0062700.1	HC	1D	56146505	56150135	1518	TraesCS1D03G0151500.1	1D	99.802	1518	1518	52630564	52634419
1350	AET1D6G0062800.1	HC	1D	56151554	56152651	1098	TraesCS1D03G0151600.1	1D	99.727	1098	1098	52635002	52638324	TraesCS1D03G0151800.1	1D	91.176	986	990	52647992	52648981	TraesCS1D03G0175200.1	1D	83.148	1080	1995	61846524	61849564
1351	AET1D6G0072700LC.1	LC	1D	56164995	56165795	801	TraesCS1D03G0154000.1	1D	80.893	403	1023	53215003	53216025	TraesCS1D03G0124300.1	1D	81.167	377	609	40250792	40254623	TraesCS1D03G0062500.1	1D	75.795	409	2364	13705090	13709117
1352	AET1D6G0072800LC.1	LC	1D	56180550	56180995	396	TraesCS1D03G0151800.1	1D	98.481	395	990	52647992	52648981	TraesCS1D03G0151600.1	1D	90.226	399	1098	52635002	52638324	TraesCS1D03G0175200.1	1D	87.282	401	1995	61846524	61849564
1353	AET1D6G0072900LC.1	LC	1D	56274149	56274753
1354	AET1D6G0073000LC.1	LC	1D	56275528	56275842
1355	AET1D6G0073100LC.1	LC	1D	56278658	56279112	330	TraesCS1D03G0151900LC.1	1D	97.885	331	330	52732377	52732832	TraesCS4D03G0804900LC.1	4D	96.073	331	432	500647872	500648429
1356	AET1D6G0073200LC.1	LC	1D	56279182	56279604	423	TraesCS4D03G0804900LC.1	4D	100	38	432	500647872	500648429
1357	AET1D6G0073300LC.1	LC	1D	56286861	56287148	288	TraesCS4D03G0142400LC.1	4D	92.388	289	288	50313023	50313310	TraesCS5D03G0297900LC.1	5D	91.409	291	291	173676762	173677052	TraesCS7D03G0408800LC.1	7D	93.561	264	360	137361060	137361419
1358	AET1D6G0073400LC.1	LC	1D	56320126	56320686	405	TraesCS1D03G0152100LC.1	1D	99.259	405	405	52784172	52785441
1359	AET1D6G0073500LC.1	LC	1D	56321500	56322180	681	TraesCS1D03G0152200.1	1D	99.256	672	672	52785660	52786331	TraesCS1D03G0151800.1	1D	85.123	652	990	52647992	52648981	TraesCS1D03G0127200.1	1D	84.969	652	1710	41466595	41468304
1360	AET1D6G0073600LC.1	LC	1D	56322298	56322756	459	TraesCS1D03G0152300.1	1D	98.904	456	456	52786452	52786907	TraesCS6D03G0687900.1	6D	85.393	445	2202	422628431	422630632	TraesCS1D03G0154400.1	1D	82.969	458	2451	53230155	53232919
1361	AET1D6G0073700LC.1	LC	1D	56323138	56323479	342	TraesCS1D03G0153000.1	1D	82.206	281	2598	52827686	52832062	TraesCS1D03G0123900.1	1D	81.69	284	2478	40231788	40234878	TraesCS1D03G0175800.1	1D	78.909	275	1974	62087137	62090108
1362	AET1D6G0062900.1	HC	1D	56324636	56325097	462	TraesCS5D03G0105000LC.1	5D	95.455	462	810	42065340	42066235	TraesCS1D03G0831600.1	1D	94.168	463	462	441636609	441637070	TraesCS4D03G0433700LC.1	4D	93.952	463	810	303338372	303339267
1363	AET1D6G0073800LC.1	LC	1D	56331015	56331332	318	TraesCS7D03G0642800LC.1	7D	90	60	768	287189435	287190202
1364	AET1D6G0063000.1	HC	1D	56332526	56334770	1437	TraesCS1D03G0152400.1	1D	99.617	1305	1347	52796331	52799534	TraesCS1D03G0152600LC.1	1D	100	201	201	52798120	52798320	TraesCS1D03G0152500LC.1	1D	99.259	135	561	52796503	52797234
1365	AET1D6G0063100.1	HC	1D	56335218	56339405	1227	TraesCS1D03G0152700.1	1D	98.474	1245	1245	52799392	52803585
1366	AET1D6G0063200.1	HC	1D	56347049	56350680	1824	TraesCS1D03G0152900.2	1D	99.803	1521	2157	52810756	52815145
1367	AET1D6G0063300.1	HC	1D	56367946	56369769	1824	TraesCS1D03G0153000.1	1D	99.877	1620	2598	52827686	52832062	TraesCS1D03G0153800.1	1D	84.305	1835	2472	53163622	53166614	TraesCS1D03G0153900.1	1D	84.173	1826	2439	53180756	53183946
1368	AET1D6G0073900LC.1	LC	1D	56371529	56371849	321	TraesCS1D03G0153000.1	1D	99.194	124	2598	52827686	52832062
1369	AET1D6G0063400.1	HC	1D	56372896	56374761	1866	TraesCS1D03G0153100.1	1D	99.786	1866	1866	52833089	52835884	TraesCS1D03G0204700.1	1D	88.913	1840	1827	77156620	77163471	TraesCS1D03G0204600.1	1D	90.241	994	990	77006634	77010328
1370	AET1D6G0074000LC.1	LC	1D	56387468	56387947	354	TraesCS7D03G0703700.1	7D	97.458	354	456	371832060	371832645	TraesCS1D03G0153300LC.1	1D	99.394	330	444	52846129	52846698	TraesCS5D03G0288400.1	5D	96.045	354	3876	164428909	164444012
1371	AET1D6G0074100LC.1	LC	1D	56394900	56395453	408	TraesCS6D03G0338300LC.1	6D	93.888	409	1140	147907982	147909907	TraesCS7D03G1053000LC.1	7D	93.842	406	1140	565601415	565603426	TraesCS6D03G0604700LC.1	6D	93.3	403	603	375414633	375415692
1372	AET1D6G0074200LC.1	LC	1D	56473901	56474370	357	TraesCS3D03G0196600LC.1	3D	98.599	357	357	50209709	50210178	TraesCS7D03G0932300LC.1	7D	99.708	343	1476	512202304	512205533	TraesCS6D03G0796300LC.1	6D	99.417	343	1491	465153509	465155419
1373	AET1D6G0063500.1	HC	1D	56495890	56497347	1458	TraesCS1D03G0153500.1	1D	98.903	1458	1458	52973504	52974961	TraesCS5D03G1114600.1	5D	94.204	1432	1422	538898598	538900019	TraesCS1D03G0117500LC.1	1D	92.146	1426	1410	36442209	36443633
1374	AET1D6G0074300LC.1	LC	1D	56512090	56512290	201	TraesCS4D03G0175800LC.1	4D	91.457	199	828	65624511	65625338	TraesCS5D03G0980000LC.1	5D	94.083	169	2169	499916236	499918404	TraesCS1D03G0223500LC.1	1D	88.889	198	348	84174718	84175065
1375	AET1D6G0074400LC.1	LC	1D	56604051	56604371
1376	AET1D6G0074500LC.1	LC	1D	56605699	56606160	462	TraesCS1D03G0153600.1	1D	96.632	475	1191	53095571	53096761
1377	AET1D6G0063600.1	HC	1D	56613629	56614121	423	TraesCS7D03G0755300.1	7D	99.764	423	423	405564765	405565257	TraesCS5D03G0624400.1	5D	99.764	423	423	378219693	378220185	TraesCS5D03G0194100.1	5D	99.764	423	423	80943241	80943733
1378	AET1D6G0063700.1	HC	1D	56641485	56660059	5697	TraesCS1D03G0153700.2	1D	99.877	5697	5697	53132335	53151614
1379	AET1D6G0063800.1	HC	1D	56663182	56665653	2472	TraesCS1D03G0153800.1	1D	99.838	2472	2472	53163622	53166614	TraesCS1D03G0154800.1	1D	86.713	2431	2442	53271673	53275022	TraesCS1D03G0153900.1	1D	86.08	2421	2439	53180756	53183946
1380	AET1D6G0063900.1	HC	1D	56679545	56681983	2439	TraesCS1D03G0153900.1	1D	99.836	2439	2439	53180756	53183946	TraesCS1D03G0154800.1	1D	88.416	2443	2442	53271673	53275022	TraesCS1D03G0154400.1	1D	88.252	2443	2451	53230155	53232919
1381	AET1D6G0074600LC.1	LC	1D	56713512	56714699	1188	TraesCS1D03G0154000.1	1D	99.804	1023	1023	53215003	53216025	TraesCS1D03G0155000.1	1D	93.217	575	1932	53320641	53323827	TraesCS1D03G0153900.1	1D	91.687	409	2439	53180756	53183946
1382	AET1D6G0064000.1	HC	1D	56714745	56716064	1320	TraesCS1D03G0154100.1	1D	99.848	1320	1320	53216071	53217835	TraesCS1D03G0154400.1	1D	89.72	1323	2451	53230155	53232919	TraesCS1D03G0153900.1	1D	88.479	1302	2439	53180756	53183946
1383	AET1D6G0064100.1	HC	1D	56723625	56726075	2451	TraesCS1D03G0154400.1	1D	99.837	2451	2451	53230155	53232919	TraesCS1D03G0153900.1	1D	88.3	2436	2439	53180756	53183946	TraesCS1D03G0154800.1	1D	84.824	2438	2442	53271673	53275022
1384	AET1D6G0074700LC.1	LC	1D	56736818	56739016	2196	TraesCS5D03G1110600LC.1	5D	99.18	2196	3462	537039770	537043231	TraesCS7D03G0891500LC.1	7D	99.135	2196	3948	493205032	493209187	TraesCS1D03G0088200LC.1	1D	99.044	2196	3765	24085696	24089720
1385	AET1D6G0074800LC.1	LC	1D	56742736	56744935	1977	TraesCS1D03G0559700LC.1	1D	99.342	1975	3453	317961113	317964787	TraesCS4D03G0666500LC.1	4D	99.519	1663	3072	452119854	452123147	TraesCS2D03G0750500LC.1	2D	99.414	1366	2304	422015227	422017752
1386	AET1D6G0074900LC.1	LC	1D	56751970	56753250	1281	TraesCS5D03G1115600LC.1	5D	99.454	1281	1281	539240426	539241706	TraesCS7D03G0891500LC.1	7D	99.448	1268	3948	493205032	493209187	TraesCS7D03G0082200LC.1	7D	99.447	1266	2571	19490496	19493066
1387	AET1D6G0075000LC.1	LC	1D	56757595	56758657	1065	TraesCS7D03G0891500LC.1	7D	99.622	1058	3948	493205032	493209187	TraesCS7D03G0082200LC.1	7D	99.622	1058	2571	19490496	19493066	TraesCS5D03G1115600LC.1	5D	99.622	1058	1281	539240426	539241706
1388	AET1D6G0075100LC.1	LC	1D	56763693	56764715	1023	TraesCS7D03G0891500LC.1	7D	99.416	1027	3948	493205032	493209187	TraesCS7D03G0082200LC.1	7D	99.416	1027	2571	19490496	19493066	TraesCS5D03G1110600LC.1	5D	99.416	1027	3462	537039770	537043231
1389	AET1D6G0075200LC.1	LC	1D	56764958	56766818	1638	TraesCS1D03G0559700LC.1	1D	98.902	1639	3453	317961113	317964787	TraesCS4D03G0666500LC.1	4D	99.096	1327	3072	452119854	452123147	TraesCS2D03G0750500LC.1	2D	98.641	1030	2304	422015227	422017752
1390	AET1D6G0075300LC.1	LC	1D	56776261	56776605
1391	AET1D6G0064200.1	HC	1D	56787097	56789538	2442	TraesCS1D03G0154800.1	1D	99.836	2442	2442	53271673	53275022	TraesCS1D03G0153900.1	1D	88.507	2445	2439	53180756	53183946	TraesCS1D03G0153800.1	1D	86.713	2431	2472	53163622	53166614
1392	AET1D6G0075400LC.1	LC	1D	56798924	56799512
1393	AET1D6G0064300.1	HC	1D	56833568	56836060	2493	TraesCS1D03G0153900.1	1D	86.724	2448	2439	53180756	53183946	TraesCS1D03G0153800.1	1D	86.367	2494	2472	53163622	53166614	TraesCS1D03G0154400.1	1D	86.61	2457	2451	53230155	53232919
1394	AET1D6G0064400.1	HC	1D	56913955	56915319	579	TraesCS1D03G0155400.1	1D	98.964	579	573	53408307	53410192	TraesCS1D03G0940500.1	1D	95.09	387	387	471668773	471675686
1395	AET1D6G0075500LC.1	LC	1D	56922366	56923964	1599	TraesCS1D03G0155600LC.1	1D	100	1599	1599	53417786	53419384	TraesCS1D03G0155500.1	1D	100	1560	1629	53417717	53419345
1396	AET1D6G0064500.1	HC	1D	56989834	56991130	753	TraesCS1D03G0155700.1	1D	100	753	753	53502269	53503991
1397	AET1D6G0075600LC.1	LC	1D	56994554	56999181	3711	TraesCS1D03G0155800.2	1D	99.838	3711	5358	53507140	53515192
1398	AET1D6G0075700LC.1	LC	1D	57000236	57000472	237	TraesCS1D03G0155800.2	1D	100	219	5358	53507140	53515192
1399	AET1D6G0075800LC.1	LC	1D	57350596	57350923	237	TraesCS1D03G0155900LC.1	1D	99.156	237	261	53857823	53858174	TraesCS3D03G0859600LC.1	3D	95.816	239	447	504678804	504679412	TraesCS1D03G0222700LC.1	1D	95.816	239	462	83942232	83942784
1400	AET1D6G0075900LC.1	LC	1D	57408254	57408763	435	TraesCS1D03G0156200LC.1	1D	97.917	384	384	53925023	53925474	TraesCS4D03G0484500LC.1	4D	97.078	308	348	341412981	341413425	TraesCS6D03G0615400LC.1	6D	96.429	308	348	382063560	382064004
1401	AET1D6G0064600.1	HC	1D	57412784	57413266	393	TraesCS1D03G0156300.1	1D	100	393	393	53929417	53930098	TraesCS1D03G0156400.1	1D	85.337	341	663	53933183	53934152
1402	AET1D6G0064700.1	HC	1D	57416569	57417391	663	TraesCS1D03G0156400.1	1D	100	663	663	53933183	53934152	TraesCS1D03G0156300.1	1D	85.337	341	393	53929417	53930098
1403	AET1D6G0076000LC.1	LC	1D	57580579	57581385	630	TraesCS2D03G0775500LC.2	2D	99.424	347	594	433684810	433685568	TraesCS1D03G0156500LC.1	1D	100	286	1473	54078648	54083675	TraesCS3D03G0360100LC.1	3D	100	231	1362	141966063	141970686
1404	AET1D6G0076100LC.1	LC	1D	57592990	57593310	321	TraesCS7D03G0701200LC.1	7D	100	321	321	368704796	368705116	TraesCS1D03G0156600LC.1	1D	99.688	321	321	54099908	54100228	TraesCS4D03G0173900LC.1	4D	99.065	321	321	65050247	65050567
1405	AET1D6G0076200LC.1	LC	1D	57595315	57595758	444	TraesCS1D03G0156700LC.1	1D	99.775	444	444	54101065	54103633	TraesCS5D03G0298100LC.1	5D	88.608	79	519	174164016	174164534	TraesCS6D03G0871100LC.1	6D	92.5	40	339	481791859	481792197
1406	AET1D6G0076300LC.1	LC	1D	57608747	57609415	669	TraesCS1D03G0156800.1	1D	99.851	669	1299	54114121	54116416	TraesCS4D03G0621400LC.1	4D	82.087	642	1461	428814387	428817534
1407	AET1D6G0064800.1	HC	1D	57617693	57618121	429	TraesCS1D03G0157000.1	1D	100	429	429	54124695	54125123
1408	AET1D6G0076400LC.1	LC	1D	57631120	57631464	345	TraesCS2D03G1162500LC.1	2D	98.547	344	1845	613195918	613198026	TraesCS4D03G0617300LC.1	4D	96.802	344	1860	427089871	427091730	TraesCS2D03G1025800LC.1	2D	96.512	344	1104	569137603	569138706
1409	AET1D6G0076500LC.1	LC	1D	57631696	57632349	654	TraesCS2D03G0945000LC.1	2D	96.646	656	735	536390675	536391409	TraesCS4D03G0582700LC.1	4D	96.494	656	1335	404029438	404030849	TraesCS3D03G0779200LC.1	3D	96.341	656	1563	463261166	463262728
1410	AET1D6G0076600LC.1	LC	1D	57632563	57632907	345	TraesCS6D03G0725000LC.1	6D	97.391	345	345	442200686	442201030	TraesCS4D03G0583700LC.1	4D	97.935	339	1047	404819226	404820614	TraesCS2D03G1162500LC.1	2D	97.923	337	1845	613195918	613198026
1411	AET1D6G0076700LC.1	LC	1D	57635106	57635408	303	TraesCS1D03G0157100LC.1	1D	100	303	303	54159458	54159760
1412	AET1D6G0076800LC.1	LC	1D	57640198	57640533
1413	AET1D6G0064900.1	HC	1D	57644330	57645661	1332	TraesCS1D03G0157200LC.1	1D	99.85	1332	1332	54168744	54170075
1414	AET1D6G0065000.1	HC	1D	57646528	57647034	402	TraesCS1D03G0157300.1	1D	100	402	402	54170942	54171448
1415	AET1D6G0076900LC.1	LC	1D	57669656	57670502
1416	AET1D6G0077000LC.1	LC	1D	57678213	57678788	576	TraesCS1D03G0157200LC.1	1D	98.96	577	1332	54168744	54170075
1417	AET1D6G0077100LC.1	LC	1D	57714796	57715098	303	TraesCS1D03G0157100LC.1	1D	99.67	303	303	54159458	54159760
1418	AET1D6G0077200LC.1	LC	1D	57738590	57738829	240	TraesCS5D03G0367900LC.1	5D	96.17	235	519	236615618	236616136	TraesCS6D03G0502800LC.1	6D	95.319	235	1761	305154216	305155976	TraesCS7D03G1171600LC.1	7D	94.894	235	393	605013790	605014182
1419	AET1D6G0077300LC.1	LC	1D	57766400	57767768	1263	TraesCS2D03G1110100LC.3	2D	99.762	1261	1896	596370258	596372413	TraesCS2D03G0105600LC.1	2D	99.758	1239	1302	23652411	23654621	TraesCS2D03G0096700LC.1	2D	98.182	220	1026	20176402	20177427
1420	AET1D6G0077400LC.1	LC	1D	58464850	58465762
1421	AET1D6G0077500LC.1	LC	1D	58558109	58558628	522	TraesCS1D03G0157700LC.1	1D	99.234	522	1143	55088961	55090103	TraesCS5D03G0014800.1	5D	97.51	522	2253	4891913	4894165	TraesCS5D03G0775500LC.1	5D	97.126	522	1527	435152921	435154448
1422	AET1D6G0077600LC.1	LC	1D	58558667	58559084	420	TraesCS7D03G1101700LC.1	7D	98.81	420	1188	581177051	581178238	TraesCS7D03G0534000LC.1	7D	98.571	420	825	205549131	205549955	TraesCS5D03G0014800.1	5D	98.333	420	2253	4891913	4894165
1423	AET1D6G0077700LC.1	LC	1D	58559391	58560174	618	TraesCS1D03G0157800LC.1	1D	99.342	456	465	55090243	55090707	TraesCS1D03G0624300LC.1	1D	98.684	456	465	353380714	353381178	TraesCS5D03G1014300LC.1	5D	98.026	456	807	506596062	506596868
1424	AET1D6G0077800LC.1	LC	1D	58560693	58561109	417	TraesCS5D03G0014700LC.1	5D	98.049	410	2202	4889684	4891887	TraesCS5D03G1014200LC.1	5D	97.805	410	2199	506593835	506596036	TraesCS1D03G0466000.1	1D	97.8	409	2202	257030086	257032686
1425	AET1D6G0077900LC.1	LC	1D	58561531	58561885	357	TraesCS5D03G0014700LC.1	5D	98.039	357	2202	4889684	4891887	TraesCS4D03G0400600LC.1	4D	98.039	357	1059	270879593	270880859	TraesCS5D03G1016100LC.1	5D	97.759	357	975	506619254	506620228
1426	AET1D6G0065100.1	HC	1D	58563357	58564662	1308	TraesCS5D03G1014100.1	5D	98.165	1308	1515	506591276	506592790	TraesCS1D03G0465900.1	1D	97.783	1308	1515	257027915	257029550	TraesCS5D03G1016000.1	5D	98.499	1266	1269	506616698	506618234
1427	AET1D6G0065200.1	HC	1D	58564753	58565016	264	TraesCS1D03G0158100.1	1D	99.621	264	264	55095593	55095856	TraesCS7D03G0580100.1	7D	97.348	264	264	233578699	233578962	TraesCS5D03G0464600LC.1	5D	97.348	264	264	302769595	302769858
1428	AET1D6G0065300.1	HC	1D	58566567	58566812	246	TraesCS1D03G0158200.1	1D	99.593	246	246	55097407	55097652	TraesCS1D03G0465700.1	1D	98.78	246	246	257025773	257026018	TraesCS5D03G0464700.1	5D	98.374	246	246	302771416	302771661
1429	AET1D6G0065400.1	HC	1D	58567382	58568125	744	TraesCS5D03G1015550LC.1	5D	97.715	744	861	506613116	506613976	TraesCS5D03G0928700LC.1	5D	97.715	744	861	484409374	484410234	TraesCS1D03G0465200LC.1	1D	97.055	747	747	257021682	257025206
1430	AET1D6G0078000LC.1	LC	1D	58568472	58568727	258	TraesCS1D03G0158500LC.1	1D	98.837	258	333	55099232	55099564	TraesCS5D03G1015600LC.1	5D	98.062	258	504	506612403	506612906	TraesCS1D03G0465400LC.1	1D	98.062	258	402	257023070	257023471
1431	AET1D6G0065500.1	HC	1D	58569501	58569845	345	TraesCS1D03G0158600LC.1	1D	98.841	345	834	55100337	55101170	TraesCS5D03G1015100LC.1	5D	96.232	345	418	506608881	506609298	TraesCS5D03G0013900LC.1	5D	95.402	348	777	4881680	4882456
1432	AET1D6G0078100LC.1	LC	1D	58595266	58595517	252	TraesCS2D03G0399600LC.1	2D	99.2	250	372	138351468	138351839	TraesCS1D03G0159000LC.1	1D	98.413	252	2046	55104898	55125215	TraesCS3D03G0368300.1	3D	98.4	250	372	147725650	147726021
1433	AET1D6G0078200LC.1	LC	1D	58596692	58597271	582	TraesCS1D03G0464300LC.1	1D	98.11	582	837	257012643	257013479	TraesCS1D03G0445300LC.1	1D	96.436	477	681	249029131	249035535	TraesCS4D03G0346200LC.1	4D	93.846	195	198	207289467	207290392
1434	AET1D6G0078300LC.1	LC	1D	58597814	58598719	906	TraesCS5D03G0022500LC.1	5D	97.806	866	927	4971067	4971993	TraesCS1D03G0445100LC.1	1D	96.747	830	864	249027588	249028451	TraesCS3D03G0433400LC.1	3D	93.839	909	1104	200886620	200887730
1435	AET1D6G0078600LC.1	LC	1D	58598797	58599276	480	TraesCS5D03G1012800LC.1	5D	96.491	456	459	506576824	506577282	TraesCS1D03G0464000LC.1	1D	96.796	437	456	257010696	257011151	TraesCS1D03G0159500LC.1	1D	98.83	171	171	55128306	55128476
1436	AET1D6G0078500LC.1	LC	1D	58598797	58599080	284	TraesCS5D03G1012800LC.1	5D	96.479	284	459	506576824	506577282	TraesCS1D03G0464000LC.1	1D	96.981	265	456	257010696	257011151	TraesCS1D03G0159400LC.1	1D	96.429	168	969	55127197	55128174
1437	AET1D6G0065600.1	HC	1D	58606949	58607161	213	TraesCS1D03G0160300.1	1D	99.531	213	213	55136067	55136279	TraesCS1D03G0160200LC.1	1D	99.531	213	366	55135921	55136286	TraesCS5D03G1041400LC.1	5D	98.592	213	213	515707803	515708015
1438	AET1D6G0078700LC.1	LC	1D	58607772	58610612	732	TraesCS5D03G1011800LC.1	5D	96.744	737	789	506566907	506567774	TraesCS1D03G0463200LC.1	1D	97.297	703	858	257001329	257002186	TraesCS1D03G0160400LC.1	1D	98.466	652	756	55136835	55137590
1439	AET1D6G0078800LC.1	LC	1D	58610747	58610968	222	TraesCS1D03G0160600LC.1	1D	99.099	222	753	55139288	55140043	TraesCS2D03G1329300.1	2D	97.768	224	444	652673353	652673796	TraesCS5D03G0021500LC.1	5D	97.748	222	444	4960900	4961345
1440	AET1D6G0078900LC.1	LC	1D	58611270	58611581	312	TraesCS5D03G0021400.1	5D	99.029	309	468	4960287	4960754	TraesCS3D03G1158500.1	3D	98.706	309	468	607870700	607871714	TraesCS2D03G0040800.1	2D	98.706	309	1062	9950121	9951434
1441	AET1D6G0065700.1	HC	1D	58614007	58614201	195	TraesCS1D03G0161300.1	1D	98.974	195	195	55143079	55143273	TraesCS6D03G0118500.1	6D	98.462	195	195	33800013	33800207	TraesCS2D03G0040500.1	2D	97.949	195	195	9948356	9948550
1442	AET1D6G0065800.1	HC	1D	58617652	58618263	612	TraesCS1D03G0161600.1	1D	99.655	579	579	55146758	55147336	TraesCS6D03G0168300.1	6D	97.418	581	615	67112279	67112893	TraesCS5D03G0936800.1	5D	97.246	581	1539	486594908	486597704
1443	AET1D6G0079000LC.1	LC	1D	58619739	58644132	660	TraesCS5D03G1010900LC.1	5D	95.921	662	771	506555694	506556948	TraesCS1D03G0462000.1	1D	95.317	662	1062	256966320	256967410	TraesCS5D03G0020400.1	5D	94.737	570	966	4951153	4952147
1444	AET1D6G0079100LC.1	LC	1D	58648634	58648903	270	TraesCS7D03G0280000.1	7D	99.623	265	372	78959299	78959670	TraesCS6D03G0668200LC.1	6D	99.623	265	372	410641454	410641825	TraesCS5D03G1008700LC.1	5D	99.623	265	315	506539225	506539539
1445	AET1D6G0065900.1	HC	1D	58650254	58650565	312	TraesCS1D03G0162300LC.1	1D	98.718	312	435	55179656	55180092	TraesCS6D03G0668300LC.1	6D	97.097	310	308	410643041	410643477	TraesCS7D03G1146700.1	7D	96.474	312	393	597259915	597260307
1446	AET1D6G0079300LC.1	LC	1D	58651500	58652050	315	TraesCS3D03G1101200LC.1	3D	98.73	315	315	591793304	591793854	TraesCS2D03G0543000LC.1	2D	98.413	315	315	275453161	275453711	TraesCS1D03G0337300LC.1	1D	98.095	315	315	179071659	179072208
1447	AET1D6G0079200LC.1	LC	1D	58651500	58651694	195	TraesCS7D03G0577900LC.1	7D	98.462	195	195	233556963	233557157	TraesCS7D03G0279600LC.1	7D	98.462	195	195	78952929	78953123	TraesCS6D03G0668400LC.1	6D	98.462	195	195	410644412	410644606
1448	AET1D6G0066000.1	HC	1D	58656124	58656482	237	TraesCS7D03G0659100.1	7D	98.312	237	237	308882563	308882921	TraesCS1D03G0163600LC.1	1D	99.559	227	429	55185612	55186040	TraesCS3D03G1102100LC.1	3D	99.119	227	300	591798365	591798664
1449	AET1D6G0079400LC.1	LC	1D	58657891	58658166	276	TraesCS1D03G0163700LC.1	1D	100	276	408	55187243	55187650	TraesCS7D03G0580800LC.1	7D	99.462	186	480	233588283	233588867	TraesCS7D03G0576300LC.1	7D	99.462	186	615	233547598	233548212
1450	AET1D6G0079500LC.1	LC	1D	58659623	58660021	399	TraesCS1D03G0164000LC.1	1D	100	399	399	55189107	55189505	TraesCS5D03G0019500LC.1	5D	97.995	399	399	4946730	4947128	TraesCS5D03G0834200LC.1	5D	97.744	399	399	448904019	448904417
1451	AET1D6G0066100.1	HC	1D	58846302	58847018	717	TraesCS1D03G0164400LC.1	1D	98.856	612	612	55379173	55379784	TraesCS1D03G0682200LC.1	1D	80.896	670	789	384920165	384920953	TraesCS5D03G0064100LC.1	5D	87.681	414	417	24360299	24360715
1452	AET1D6G0066200.1	HC	1D	59054099	59061046	1761	TraesCS1D03G0164800.3	1D	98.876	1779	1779	55601280	55608668
1453	AET1D6G0079600LC.1	LC	1D	59062991	59063218	228	TraesCS3D03G0798200LC.1	3D	98.238	227	423	474511173	474511770	TraesCS5D03G0872600LC.1	5D	97.797	227	450	461919146	461919595	TraesCS2D03G0469300LC.1	2D	97.797	227	426	191516700	191517125
1454	AET1D6G0066300.1	HC	1D	59067424	59069010	1587	TraesCS1D03G0164900.1	1D	99.804	1533	1533	55614179	55615711
1455	AET1D6G0066400.1	HC	1D	59074002	59077007	612	TraesCS1D03G0165000.1	1D	100	612	612	55621184	55624932	TraesCS2D03G0358600.1	2D	93.964	613	600	118308713	118311552
1456	AET1D6G0079700LC.1	LC	1D	59254867	59257439	738	TraesCS1D03G0165100.1	1D	99.729	738	1152	55821757	55825154	TraesCS3D03G0742800LC.1	3D	99.572	467	492	443649829	443651579	TraesCS1D03G0165200LC.1	1D	100	174	339	55824441	55824779
1457	AET1D6G0066500.1	HC	1D	59261765	59263594	1830	TraesCS1D03G0165400.1	1D	99.945	1830	1830	55829164	55830993	TraesCS5D03G0264300.1	5D	80.469	384	1854	129492384	129495602	TraesCS3D03G0225500.1	3D	81.818	319	1152	63136293	63137444
1458	AET1D6G0079800LC.1	LC	1D	59332330	59332740	411	TraesCS6D03G0296900LC.1	6D	97.561	410	1779	121962111	121963889	TraesCS5D03G0858700LC.1	5D	96.829	410	1779	455433625	455435403	TraesCS1D03G0716700LC.1	1D	96.829	410	2520	400125139	400127658
1459	AET1D6G0066600.1	HC	1D	59344399	59349588	930	TraesCS1D03G0165600.3	1D	99.252	936	936	55912163	55917865
1460	AET1D6G0079900LC.1	LC	1D	59367172	59367672	501	TraesCS1D03G0165800LC.1	1D	100	462	1362	55934888	55936588	TraesCS6D03G0898100.1	6D	88.778	499	1005	487600980	487602389	TraesCS6D03G0884100.1	6D	86.974	499	1437	484314590	484316708
1461	AET1D6G0080000LC.1	LC	1D	59368055	59368668	480	TraesCS1D03G0165800LC.1	1D	99.583	480	1362	55934888	55936588	TraesCS6D03G0884100.1	6D	85.488	441	1437	484314590	484316708
1462	AET1D6G0066700.1	HC	1D	59402533	59402730	198	TraesCS1D03G0165900.1	1D	99.495	198	198	55970420	55970617
1463	AET1D6G0066800.1	HC	1D	59415233	59415771	444	TraesCS1D03G0166000.1	1D	100	444	444	55989916	55990956
1464	AET1D6G0080100LC.1	LC	1D	59636223	59637312	1092	TraesCS1D03G0166100.1	1D	99.792	960	960	56227885	56229586
1465	AET1D6G0080200LC.1	LC	1D	59897545	59898782	1035	TraesCS3D03G0047700LC.1	3D	99.62	789	789	9100179	9101071	TraesCS1D03G0478200LC.1	1D	99.623	531	531	259988005	259988640	TraesCS5D03G0655900.1	5D	80.132	760	1458	389762112	389763917
1466	AET1D6G0066900.1	HC	1D	59901831	59906300	1077	TraesCS1D03G0166200.1	1D	99.907	1077	1077	56480606	56485336	TraesCS4D03G0482900.1	4D	78.63	847	1107	339636334	339640070	TraesCS3D03G0769200.1	3D	76.463	820	1137	457858333	457861679
1467	AET1D6G0067000.1	HC	1D	59925089	59930271	1197	TraesCS1D03G0166300.1	1D	100	1035	1035	56507086	56512519	TraesCS1D03G0936700.1	1D	76.768	198	1086	470544302	470547054
1468	AET1D6G0080300LC.1	LC	1D	60038703	60039095	393	TraesCS1D03G0166800LC.1	1D	100	393	393	56627845	56628237
1469	AET1D6G0067100.1	HC	1D	60039520	60041324	1395	TraesCS1D03G0166900.2	1D	99.928	1395	1395	56628424	56630557	TraesCS2D03G0761700.1	2D	81.013	237	2208	427396328	427400391
1470	AET1D6G0080400LC.1	LC	1D	60351395	60352129	492	TraesCS1D03G0167000LC.1	1D	99.797	492	492	56927204	56927938	TraesCS1D03G0722700LC.1	1D	90.269	483	495	402547708	402548202	TraesCS1D03G0225800LC.1	1D	91.667	240	477	85456848	85459519
1471	AET1D6G0080500LC.1	LC	1D	60393344	60393682	339	TraesCS1D03G0057800LC.1	1D	94.985	339	336	12231121	12231456	TraesCS4D03G0585500LC.1	4D	94.395	339	468	406002400	406004625	TraesCS6D03G0774900LC.1	6D	93.805	339	339	457577306	457577800
1472	AET1D6G0067200.1	HC	1D	60530083	60532369	1449	TraesCS1D03G0167300.1	1D	98.5	1467	1467	57115886	57118451
1473	AET1D6G0067300.1	HC	1D	60615456	60618011	2556	TraesCS1D03G0167700.1	1D	99.883	2556	2556	57208422	57211526	TraesCS5D03G0591700LC.1	5D	95.192	520	522	365828478	365828999	TraesCS5D03G0591800LC.1	5D	90.979	521	531	365829094	365829624
1474	AET1D6G0080600LC.1	LC	1D	60668232	60668570	339	TraesCS1D03G0167800LC.1	1D	93.805	339	489	57261792	57262322	TraesCS1D03G0168200.1	1D	84.308	325	1110	57438076	57439185	TraesCS1D03G0168800.1	1D	82.749	342	1104	57871496	57872599
1475	AET1D6G0080700LC.1	LC	1D	60673420	60674200	342	TraesCS1D03G0167900LC.1	1D	99.123	342	342	57267173	57267953	TraesCS5D03G0328200.1	5D	81.765	170	498	207706644	207708848
1476	AET1D6G0080800LC.1	LC	1D	60788174	60788914	741	TraesCS6D03G0016400LC.1	6D	88.77	374	456	2984250	2984705	TraesCS6D03G0016200.1	6D	96.175	183	1161	2979470	2992784	TraesCS2D03G0062800LC.1	2D	87.5	144	969	13374655	13375623
1477	AET1D6G0080900LC.1	LC	1D	60789141	60789461	321	TraesCS5D03G0229600LC.1	5D	79.624	319	378	107570607	107574309	TraesCS7D03G0669200LC.1	7D	79.245	318	366	315469739	315474191	TraesCS2D03G0062900LC.1	2D	78.931	318	387	13375773	13376159
1478	AET1D6G0081000LC.1	LC	1D	60799235	60800959	1725	TraesCS5D03G0980000LC.1	5D	92.197	1730	2169	499916236	499918404	TraesCS6D03G0502800LC.1	6D	94.829	1315	1761	305154216	305155976	TraesCS4D03G0175800LC.1	4D	92.029	828	828	65624511	65625338
1479	AET1D6G0081100LC.1	LC	1D	60801010	60801375	366	TraesCS4D03G0452100LC.1	4D	95.041	363	576	317393414	317393989	TraesCS7D03G0286300LC.1	7D	94.766	363	786	81277132	81277917	TraesCS2D03G0917600LC.1	2D	94.167	360	573	521311357	521311929
1480	AET1D6G0081200LC.1	LC	1D	60810338	60810802
1481	AET1D6G0081300LC.1	LC	1D	60813285	60813650	366	TraesCS5D03G0582500LC.1	5D	91.379	116	345	361630911	361633151	TraesCS4D03G0233700LC.1	4D	84.892	139	300	98218991	98220085	TraesCS2D03G0497600LC.1	2D	92.857	84	240	213286477	213286716
1482	AET1D6G0081400LC.1	LC	1D	60839833	60840222	390	TraesCS1D03G0168100LC.1	1D	98.974	390	462	57436149	57436713	TraesCS2D03G0021300LC.1	2D	94.588	388	552	5878940	5879491	TraesCS7D03G0352100LC.1	7D	93.041	388	519	107562757	107563275
1483	AET1D6G0067400.1	HC	1D	60841676	60842689	1014	TraesCS1D03G0168200.1	1D	99.901	1014	1110	57438076	57439185	TraesCS1D03G0167800LC.1	1D	81.108	397	489	57261792	57262322
1484	AET1D6G0067500.1	HC	1D	60980873	60983645	1848	TraesCS1D03G0168300.1	1D	99.729	1848	1848	57579126	57582399	TraesCS5D03G1199600.4	5D	86.275	1326	2178	560731743	560736121
1485	AET1D6G0081500LC.1	LC	1D	60990607	60991479	873	TraesCS6D03G0502800LC.1	6D	94.172	858	1761	305154216	305155976	TraesCS5D03G0980000LC.1	5D	92.193	871	2169	499916236	499918404	TraesCS4D03G0804700LC.1	4D	92.157	816	819	500638272	500639090
1486	AET1D6G0081600LC.1	LC	1D	61085794	61086090	297	TraesCS1D03G0168400LC.1	1D	99.636	275	546	57707859	57708793	TraesCS7D03G0167900.1	7D	94.558	294	717	44351850	44353250	TraesCS4D03G0630100.1	4D	94.558	294	387	434907535	434908011
1487	AET1D6G0081700LC.1	LC	1D	61175826	61176527	702	TraesCS1D03G0168600LC.1	1D	99.288	702	702	57797408	57798109	TraesCS6D03G0002200LC.1	6D	98.712	699	1680	349870	351549	TraesCS4D03G0574200LC.1	4D	98.426	699	1899	400051442	400053340
1488	AET1D6G0067600.1	HC	1D	61259597	61260700	1104	TraesCS1D03G0168800.1	1D	99.728	1104	1104	57871496	57872599	TraesCS1D03G0902200LC.1	1D	77.394	637	639	463235268	463235906	TraesCS1D03G0167800LC.1	1D	77.606	518	489	57261792	57262322
1489	AET1D6G0081800LC.1	LC	1D	61494693	61495144	303	TraesCS6D03G0437700LC.1	6D	97.193	285	1026	236242619	236244720	TraesCS7D03G0684800LC.1	7D	96.842	285	696	342516209	342517542	TraesCS5D03G0311800LC.1	5D	96.842	285	2781	187695930	187698710
1490	AET1D6G0081900LC.1	LC	1D	61495346	61495772	429	TraesCS7D03G0683800LC.1	7D	98.368	429	1176	341269207	341271021	TraesCS7D03G0683600LC.1	7D	98.135	429	2436	341173123	341175558	TraesCS7D03G0682700LC.1	7D	98.135	429	474	340625566	340665427
1491	AET1D6G0082000LC.1	LC	1D	61495779	61496534	756	TraesCS7D03G0683600LC.1	7D	96.676	752	2436	341173123	341175558	TraesCS4D03G0353300LC.1	4D	96.676	752	2127	211121989	211125279	TraesCS2D03G0540900LC.1	2D	96.676	752	2649	272989621	272992269
1492	AET1D6G0067700.1	HC	1D	61531334	61539214	1740	TraesCS1D03G0168900.1	1D	89.573	1755	1728	58144468	58152202	TraesCS2D03G1099100.2	2D	85.164	1065	1428	593295930	593301779
1493	AET1D6G0082100LC.1	LC	1D	61562060	61562387	330	TraesCS4D03G0804700LC.1	4D	94.737	323	819	500638272	500639090	TraesCS7D03G1171600LC.1	7D	94.427	323	393	605013790	605014182	TraesCS6D03G0502800LC.1	6D	92.683	328	1761	305154216	305155976
1494	AET1D6G0082200LC.1	LC	1D	61571185	61578826	1608	TraesCS1D03G0168900.1	1D	98.831	1626	1728	58144468	58152202	TraesCS2D03G1099100.2	2D	81.631	1067	1428	593295930	593301779	TraesCS3D03G0204000LC.1	3D	92.754	69	867	54449596	54455305
1495	AET1D6G0067800.1	HC	1D	61579718	61585753	3021	TraesCS1D03G0169000.1	1D	99.867	3017	3018	58152719	58161217	TraesCS4D03G0208800.2	4D	94.007	3020	3021	84660010	84665921
1496	AET1D6G0082300LC.1	LC	1D	61592206	61592961	756	TraesCS2D03G0630900.1	2D	82.773	714	1470	340383867	340385878	TraesCS1D03G0169100.1	1D	99.639	277	936	58166068	58167544
1497	AET1D6G0082400LC.1	LC	1D	61593795	61594157	363	TraesCS1D03G0169100.1	1D	100	342	936	58166068	58167544	TraesCS2D03G0630900.1	2D	84.923	325	1470	340383867	340385878	TraesCS5D03G0972300LC.1	5D	78.947	323	1446	498296674	498298202
1498	AET1D6G0082500LC.1	LC	1D	61707697	61708041	345	TraesCS1D03G0169700LC.1	1D	100	345	345	58274744	58275088	TraesCS6D03G0602600LC.1	6D	90.202	347	2385	373961157	373964127
1499	AET1D6G0082600LC.1	LC	1D	61708057	61708779	723	TraesCS6D03G0602600LC.1	6D	91.528	720	2385	373961157	373964127
1500	AET1D6G0067900.1	HC	1D	61877649	61880607	1566	TraesCS1D03G0169800.1	1D	100	1566	1566	58446826	58450230	TraesCS4D03G0313200LC.1	4D	93.832	1070	1104	149409788	149411928
1501	AET1D6G0082700LC.1	LC	1D	62046950	62047885	936	TraesCS7D03G0345000LC.1	7D	95.865	919	1791	104216706	104218496	TraesCS2D03G1042100LC.1	2D	94.877	937	1104	575180084	575181187	TraesCS5D03G1069000LC.1	5D	97.215	790	1227	524745454	524761261
1502	AET1D6G0082800LC.1	LC	1D	62048110	62048376	267	TraesCS4D03G0550800LC.1	4D	98.496	266	1209	386952781	386953989	TraesCS3D03G0298100LC.1	3D	97.744	266	510	104213953	104228340	TraesCS6D03G0259400LC.1	6D	97.368	266	876	105333499	105334374
1503	AET1D6G0082900LC.1	LC	1D	62048413	62048757	345	TraesCS7D03G1176400LC.1	7D	98.841	345	1395	606860863	606862338	TraesCS4D03G0550800LC.1	4D	99.115	339	1209	386952781	386953989	TraesCS1D03G0026600LC.1	1D	98.551	345	1287	7119247	7120614
1504	AET1D6G0068000.1	HC	1D	62053811	62055414	324	TraesCS1D03G0169900.1	1D	100	324	324	58647295	58649574
1505	AET1D6G0083000LC.1	LC	1D	62058669	62059055	387	TraesCS1D03G0170000.1	1D	99.476	191	1344	58652313	58653709
1506	AET1D6G0083100LC.1	LC	1D	62059079	62060116	1038	TraesCS1D03G0170100LC.1	1D	99.711	1038	1038	58652765	58653802	TraesCS1D03G0170000.1	1D	99.788	945	1344	58652313	58653709
1507	AET1D6G0068100.1	HC	1D	62067327	62072159	2130	TraesCS1D03G0170300.1	1D	99.812	2130	2955	58660184	58666004	TraesCS2D03G0083700.1	2D	77.703	148	2244	17137002	17139361
1508	AET1D6G0083200LC.1	LC	1D	62243210	62243566
1509	AET1D6G0083300LC.1	LC	1D	62252235	62253356	1122	TraesCS1D03G0396900LC.1	1D	84.581	908	1377	215199672	215201606	TraesCS2D03G0546700LC.1	2D	93.763	465	474	275684565	275685038	TraesCS4D03G0372300LC.1	4D	82.22	838	1413	231393801	231399785
1510	AET1D6G0068200.1	HC	1D	62300891	62305788	1764	TraesCS1D03G0170500.1	1D	99.83	1764	1764	58891737	58897206
1511	AET1D6G0068300.1	HC	1D	62313797	62315062	1266	TraesCS1D03G0170600.1	1D	100	1266	1266	58904712	58907289	TraesCS4D03G0754200.1	4D	83.871	1240	1221	484894946	484897187
1512	AET1D6G0068400.1	HC	1D	62557879	62563147	1494	TraesCS1D03G0170700.1	1D	100	1494	1494	59126725	59132828	TraesCS6D03G0914000LC.1	6D	87.397	365	519	491419823	491422544
1513	AET1D6G0083400LC.1	LC	1D	62677229	62677762	534	TraesCS1D03G0170800LC.1	1D	98.689	534	534	59271945	59272478	TraesCS6D03G0793600.1	6D	92.568	148	930	463162853	463163782
1514	AET1D6G0068500.1	HC	1D	62678349	62678887	408	TraesCS4D03G0112800.1	4D	98.039	408	402	37160252	37160771	TraesCS5D03G0841600LC.1	5D	98.232	396	474	450851363	450851966	TraesCS5D03G1147800LC.1	5D	97.98	396	474	547297601	547298205
1515	AET1D6G0083500LC.1	LC	1D	62860468	62860829	246	TraesCS2D03G0994300LC.1	2D	97.531	243	444	557021658	557022222	TraesCS5D03G0053800LC.1	5D	97.119	243	270	16731728	16732117	TraesCS7D03G0519800LC.1	7D	96.708	243	444	197581109	197581670
1516	AET1D6G0083600LC.1	LC	1D	62890538	62890903	366	TraesCS1D03G0171000LC.1	1D	98.347	363	1779	59433261	59449024	TraesCS4D03G0331100LC.1	4D	95.628	366	1833	180180429	180182976	TraesCS5D03G0117800LC.1	5D	94.215	363	1392	45530365	45532458
1517	AET1D6G0068600.1	HC	1D	63023959	63025991	1524	TraesCS1D03G0171100.1	1D	99.711	1383	1383	59657396	59660542
1518	AET1D6G0068700.1	HC	1D	63026217	63028366	1473	TraesCS1D03G0171200.1	1D	99.796	1473	1473	59658863	59661871	TraesCS1D03G0171900.1	1D	95.723	1473	1473	60101647	60103763	TraesCS1D03G0171400.1	1D	96.179	759	1395	59838008	59839997
1519	AET1D6G0068800.1	HC	1D	63140658	63142141	882	TraesCS1D03G0171300.1	1D	96.916	908	1395	59759269	59761270	TraesCS1D03G0171900.1	1D	94.851	738	1473	60101647	60103763	TraesCS1D03G0171200.1	1D	94.802	731	1473	59658863	59661871
1520	AET1D6G0068900.1	HC	1D	63224377	63226423	1473	TraesCS1D03G0171900.1	1D	97.963	1473	1473	60101647	60103763	TraesCS1D03G0171200.1	1D	96.13	1473	1473	59658863	59661871	TraesCS1D03G0171400.1	1D	99.605	759	1395	59838008	59839997
1521	AET1D6G0083700LC.1	LC	1D	63367630	63369567	792	TraesCS1D03G0171800LC.1	1D	98.867	618	618	59980556	59982975	TraesCS2D03G0187200LC.1	2D	89.463	484	2226	44264154	44267112	TraesCS3D03G0633700.1	3D	85.341	498	1518	381552331	381553848
1522	AET1D6G0083800LC.1	LC	1D	63468708	63469817	645	TraesCS1D03G0171900.1	1D	99.535	645	1473	60101647	60103763	TraesCS1D03G0171200.1	1D	95.49	643	1473	59658863	59661871	TraesCS1D03G0171300.1	1D	95.312	640	1395	59759269	59761270
1523	AET1D6G0083900LC.1	LC	1D	63471450	63471830
1524	AET1D6G0084000LC.1	LC	1D	63479173	63480281	579	TraesCS1D03G0172000.1	1D	99.31	580	648	60115487	60116661	TraesCS7D03G1021200LC.1	7D	96.724	580	861	552679758	552681103	TraesCS5D03G0944000.1	5D	96.552	580	747	488828448	488829800
1525	AET1D6G0084100LC.1	LC	1D	63797336	63797557	222	TraesCS7D03G0625900LC.1	7D	98.649	222	222	268843093	268843314	TraesCS1D03G0414100LC.1	1D	98.649	222	222	229598389	229598610
1526	AET1D6G0084200LC.1	LC	1D	63800272	63801465	228	TraesCS7D03G1168000.1	7D	98.673	226	330	604229246	604231757	TraesCS4D03G0146300LC.1	4D	97.788	226	348	51854397	51856144	TraesCS1D03G0414200.1	1D	97.788	226	330	229600005	229603837
1527	AET1D6G0084300LC.1	LC	1D	63885193	63886569	1074	TraesCS1D03G0172600.1	1D	86.832	524	522	60525627	60526148	TraesCS1D03G0173400LC.1	1D	87.222	180	426	61343167	61343592	TraesCS1D03G0172700.1	1D	77.193	285	1086	60542546	60543882
1528	AET1D6G0084400LC.1	LC	1D	63888568	63889137	570	TraesCS2D03G1072800LC.1	2D	97.544	570	978	585195833	585196810	TraesCS1D03G0804300LC.1	1D	96.842	570	1809	432543641	432545449	TraesCS4D03G0582700LC.1	4D	95.965	570	1335	404029438	404030849
1529	AET1D6G0084500LC.1	LC	1D	63895134	63895655	522	TraesCS1D03G0172600.1	1D	100	522	522	60525627	60526148
1530	AET1D6G0069000.1	HC	1D	63923722	63924807	1086	TraesCS1D03G0172700.1	1D	99.816	1086	1086	60542546	60543882	TraesCS1D03G0173400LC.1	1D	79.936	314	426	61343167	61343592
1531	AET1D6G0069100.1	HC	1D	64072043	64072495	453	TraesCS1D03G0172800.1	1D	99.338	453	453	60702789	60704204
1532	AET1D6G0069200.1	HC	1D	64091541	64098265	921	TraesCS1D03G0172900.1	1D	99.891	921	921	60725817	60733027	TraesCS1D03G0173100.1	1D	91.51	907	921	61177371	61184175	TraesCS5D03G0917500.1	5D	75.701	214	1020	481280911	481286187
1533	AET1D6G0084600LC.1	LC	1D	64276194	64276568	285	TraesCS7D03G0755300.1	7D	97.552	286	423	405564765	405565257	TraesCS5D03G0624400.1	5D	97.552	286	423	378219693	378220185	TraesCS5D03G0194100.1	5D	97.552	286	423	80943241	80943733
1534	AET1D6G0069300.1	HC	1D	64567856	64573872	921	TraesCS1D03G0173100.1	1D	99.783	921	921	61177371	61184175	TraesCS1D03G0172900.1	1D	91.621	907	921	60725817	60733027	TraesCS4D03G0106600.1	4D	79.724	217	1089	33552544	33560416
1535	AET1D6G0084700LC.1	LC	1D	64688741	64690030	699	TraesCS1D03G0173200LC.1	1D	98.14	699	699	61309070	61310358	TraesCS3D03G0853500LC.1	3D	91.789	341	834	502268519	502271775	TraesCS1D03G0698000LC.1	1D	88.684	380	573	392263878	392264561
1536	AET1D6G0084800LC.1	LC	1D	64724613	64725044	432	TraesCS1D03G0173400LC.1	1D	99.765	426	426	61343167	61343592	TraesCS1D03G0172700.1	1D	79.618	314	1086	60542546	60543882
1537	AET1D6G0084900LC.1	LC	1D	64727413	64728072
1538	AET1D6G0085000LC.1	LC	1D	64882665	64882859	195	TraesCS1D03G0767700LC.1	1D	92.308	195	411	418718946	418719357	TraesCS2D03G0735600LC.1	2D	91.71	193	261	413188143	413188403	TraesCS3D03G0034700LC.1	3D	91.192	193	411	6627998	6628408
1539	AET1D6G0069400.1	HC	1D	65021315	65022418	1104	TraesCS1D03G0173600.1	1D	100	1101	1101	61665222	61666322	TraesCS1D03G0175100.1	1D	91.398	558	1092	61842214	61843305	TraesCS1D03G0126300.1	1D	79.734	1051	1092	40874751	40875842
1540	AET1D6G0069500.1	HC	1D	65026174	65028204	828	TraesCS1D03G0173800.2	1D	100	828	828	61669990	61672307
1541	AET1D6G0069600.1	HC	1D	65028706	65030295	1590	TraesCS1D03G0173900.1	1D	100	1590	1590	61672535	61674391
1542	AET1D6G0085100LC.1	LC	1D	65034179	65035977	711	TraesCS7D03G0209300LC.1	7D	95.007	721	939	56543038	56545919	TraesCS2D03G0955100LC.1	2D	95.591	499	1200	538799623	538801973	TraesCS5D03G0752500LC.1	5D	94.79	499	2649	427013875	427018435
1543	AET1D6G0085200LC.1	LC	1D	65036526	65037701	1176	TraesCS5D03G0752500LC.1	5D	95.98	1194	2649	427013875	427018435	TraesCS4D03G0402400LC.1	4D	96.544	926	1407	274351256	274367241	TraesCS1D03G0403600LC.1	1D	94.152	855	846	221637924	221638769
1544	AET1D6G0085300LC.1	LC	1D	65038386	65039021	435	TraesCS1D03G0930400LC.1	1D	98.38	432	2112	468954161	468957124	TraesCS4D03G0067600LC.1	4D	96.065	432	2151	19571932	19574756	TraesCS6D03G0326600LC.1	6D	93.563	435	3555	140068657	140076933
1545	AET1D6G0085400LC.1	LC	1D	65039042	65048890	537	TraesCS2D03G0955000LC.1	2D	97.765	537	846	538796579	538798247	TraesCS7D03G0209100LC.1	7D	97.02	537	570	56539622	56540825	TraesCS1D03G0930400LC.1	1D	96.834	537	2112	468954161	468957124
1546	AET1D6G0085500LC.1	LC	1D	65049245	65049618	243	TraesCS2D03G1115100LC.1	2D	97.942	243	786	597573868	597577425	TraesCS2D03G0954900LC.1	2D	97.942	243	792	538792655	538796225	TraesCS5D03G1084600LC.1	5D	97.531	243	909	529906545	529908059
1547	AET1D6G0069700.1	HC	1D	65097584	65101602	2616	TraesCS1D03G0174200.1	1D	99.919	2475	2505	61734054	61736784
1548	AET1D6G0069800.1	HC	1D	65102724	65105463	2013	TraesCS1D03G0174400.1	1D	100	199	286	61739116	61742139	TraesCS1D03G0655200.1	1D	90.909	44	2046	370135034	370137993
1549	AET1D6G0085600LC.1	LC	1D	65134528	65135049	522	TraesCS1D03G0174600LC.1	1D	99.808	522	522	61771183	61771704
1550	AET1D6G0069900.1	HC	1D	65155507	65159797	1146	TraesCS1D03G0174800.1	1D	99.738	1146	1146	61791980	61797328
1551	AET1D6G0085700LC.1	LC	1D	65160957	65161399	345	TraesCS1D03G0174900LC.1	1D	98.667	150	378	61797515	61798465
1552	AET1D6G0085800LC.1	LC	1D	65163025	65163978	300	TraesCS1D03G0175000LC.1	1D	100	211	324	61798692	61804958
1553	AET1D6G0085900LC.1	LC	1D	65169385	65169723
1554	AET1D6G0086000LC.1	LC	1D	65171734	65172408	675	TraesCS4D03G0186800LC.1	4D	96.364	110	867	70822929	70823795	TraesCS1D03G0614300LC.1	1D	96.364	110	597	349587939	349588535	TraesCS6D03G0772900LC.1	6D	97.087	103	504	457127986	457128489
1555	AET1D6G0086100LC.1	LC	1D	65172537	65173211	675	TraesCS5D03G1229400LC.1	5D	91.525	118	303	567667056	567667358	TraesCS6D03G0634600LC.1	6D	93.939	66	330	392315593	392315922
1556	AET1D6G0070000.1	HC	1D	65205135	65206269	1068	TraesCS1D03G0175100.1	1D	99.811	1061	1092	61842214	61843305	TraesCS1D03G0173600.1	1D	91.577	558	1101	61665222	61666322	TraesCS1D03G0173700LC.1	1D	96.842	380	411	61666451	61666861
1557	AET1D6G0070100.1	HC	1D	65210190	65212184	1995	TraesCS1D03G0175200.1	1D	99.699	1995	1995	61846524	61849564	TraesCS1D03G0175500.1	1D	89.629	1427	1425	61982146	61983570	TraesCS1D03G0126800.1	1D	83.075	1483	2094	41273617	41277866
1558	AET1D6G0070200.1	HC	1D	65329843	65331225	951	TraesCS1D03G0175300.1	1D	99.79	951	951	61976835	61978490	TraesCS3D03G1058700.1	3D	83.807	951	951	580750757	580752763
1559	AET1D6G0086200LC.1	LC	1D	65333272	65333796
1560	AET1D6G0070300.1	HC	1D	65334919	65336454	1536	TraesCS1D03G0175500.1	1D	99.553	1342	1425	61982146	61983570	TraesCS1D03G0175200.1	1D	88.867	1527	1995	61846524	61849564	TraesCS1D03G0127200.1	1D	83.502	1485	1710	41466595	41468304
1561	AET1D6G0086300LC.1	LC	1D	65336691	65337272	582	TraesCS1D03G0175600.1	1D	99.315	584	687	61983627	61984313	TraesCS1D03G0153800.1	1D	80.769	572	2472	53163622	53166614	TraesCS1D03G0175800.1	1D	80.204	490	1974	62087137	62090108
1562	AET1D6G0086400LC.1	LC	1D	65422818	65423186	369	TraesCS1D03G0131200LC.1	1D	89.513	267	693	43226660	43227352	TraesCS1D03G0131000.1	1D	89.513	267	825	43145190	43146014	TraesCS1D03G0056900.1	1D	83.598	378	693	12102630	12103322
1563	AET1D6G0070400.1	HC	1D	65487149	65488051	903	TraesCS1D03G0175800.1	1D	99.649	855	1974	62087137	62090108	TraesCS1D03G0175200.1	1D	85.667	900	1995	61846524	61849564	TraesCS1D03G0175500.1	1D	85.255	902	1425	61982146	61983570
1564	AET1D6G0070500.1	HC	1D	65500314	65501342	1029	TraesCS1D03G0175900.1	1D	99.31	1015	1029	62101668	62102696
1565	AET1D6G0070600.1	HC	1D	65523537	65524029	423	TraesCS7D03G0755300.1	7D	99.527	423	423	405564765	405565257	TraesCS5D03G0624400.1	5D	99.527	423	423	378219693	378220185	TraesCS5D03G0194100.1	5D	99.527	423	423	80943241	80943733
1566	AET1D6G0086500LC.1	LC	1D	65558808	65560860	849	TraesCS7D03G0891500LC.1	7D	99.496	794	3948	493205032	493209187	TraesCS7D03G0082200LC.1	7D	99.496	794	2571	19490496	19493066	TraesCS5D03G1110600LC.1	5D	99.496	794	3462	537039770	537043231
1567	AET1D6G0086600LC.1	LC	1D	65561864	65562831	861	TraesCS2D03G0596100LC.1	2D	99.3	857	3693	316586498	316590391	TraesCS7D03G0705400LC.1	7D	99.183	857	3693	372707552	372711445	TraesCS4D03G0651400LC.1	4D	98.833	857	1704	445548805	445550709
1568	AET1D6G0070700.1	HC	1D	65597432	65597665	234	TraesCS6D03G0477900LC.1	6D	99.145	234	1107	287768924	287770030	TraesCS1D03G1015300LC.1	1D	99.145	234	477	489346513	489346989	TraesCS5D03G0422200LC.1	5D	98.718	234	234	275445334	275445567
1569	AET1D6G0086700LC.1	LC	1D	65597713	65598352	642	TraesCS5D03G1105100LC.1	5D	99.688	642	873	534855728	534856600	TraesCS4D03G0166700LC.1	4D	99.377	642	867	61363265	61364131	TraesCS3D03G1000000LC.1	3D	99.377	642	723	562249457	562250179
1570	AET1D6G0086800LC.1	LC	1D	65657611	65658366	456	TraesCS1D03G0176700LC.1	1D	99.335	451	483	62293377	62295378	TraesCS5D03G0732100.2	5D	93.007	429	2322	419427852	419431615
1571	AET1D6G0086900LC.1	LC	1D	65674785	65675516	732	TraesCS1D03G0177000LC.1	1D	99.727	732	1077	62311456	62312532	TraesCS3D03G0441400LC.1	3D	97.727	44	366	213604188	213604553
1572	AET1D6G0087000LC.1	LC	1D	65675538	65675861	324	TraesCS1D03G0177000LC.1	1D	100	321	1077	62311456	62312532
1573	AET1D6G0087100LC.1	LC	1D	65689491	65690144	654	TraesCS1D03G0177100LC.1	1D	96.33	654	1185	62325314	62343728	TraesCS1D03G0177300.1	1D	87.654	324	675	62342544	62343218
1574	AET1D6G0087200LC.1	LC	1D	65696065	65710427
1575	AET1D6G0070800.1	HC	1D	65712260	65717485	2250	TraesCS1D03G0177400.1	1D	99.956	2250	2250	62348461	62354147
1576	AET1D6G0087300LC.1	LC	1D	65769821	65770378
1577	AET1D6G0070900.1	HC	1D	66088702	66090180	765	TraesCS1D03G0177800.1	1D	99.869	765	765	62729950	62733642
1578	AET1D6G0071000.1	HC	1D	66093354	66095267	1914	TraesCS1D03G0177900.1	1D	99.948	1914	1914	62736217	62739437
1579	AET1D6G0071100.1	HC	1D	66095897	66101264	2013	TraesCS1D03G0178000.3	1D	99.95	2013	2013	62738656	62744341
1580	AET1D6G0087400LC.1	LC	1D	66109645	66109944
1581	AET1D6G0087500LC.1	LC	1D	66130468	66131382	915	TraesCS1D03G0178200LC.1	1D	100	915	915	62773908	62774822
1582	AET1D6G0087600LC.1	LC	1D	66131674	66132003	330	TraesCS1D03G0178300LC.1	1D	100	330	330	62775114	62775443
1583	AET1D6G0087700LC.1	LC	1D	66132079	66132585
1584	AET1D6G0071200.1	HC	1D	66187439	66191475	1335	TraesCS1D03G0178400.1	1D	99.846	1298	1362	62831369	62835829
1585	AET1D6G0087800LC.1	LC	1D	66199911	66200153	243	TraesCS1D03G0178500LC.1	1D	100	243	243	62844161	62844403	TraesCS2D03G0528200LC.1	2D	94.65	243	1827	259127089	259129394	TraesCS3D03G0995900LC.1	3D	92.593	243	408	561489286	561489693
1586	AET1D6G0087900LC.1	LC	1D	66398810	66410574	513	TraesCS1D03G0178800.1	1D	95.197	229	558	63082795	63089432	TraesCS3D03G0964900.2	3D	79.075	411	2508	550520233	550524842	TraesCS1D03G0178600LC.1	1D	98.701	154	154	63035751	63050542
1587	AET1D6G0071300.1	HC	1D	66445869	66462349	558	TraesCS1D03G0178800.1	1D	100	558	558	63082795	63089432	TraesCS2D03G1312300.1	2D	78.937	527	2694	648947509	648952729	TraesCS1D03G0178600LC.1	1D	94.156	154	154	63035751	63050542
1588	AET1D6G0088000LC.1	LC	1D	66462417	66465320	768	TraesCS1D03G0000600.2	1D	82.234	591	2265	42073	48998
1589	AET1D6G0071400.1	HC	1D	66529307	66546713	4206	TraesCS1D03G0179000.1	1D	99.976	4206	4206	63157486	63175590
1590	AET1D6G0071500.1	HC	1D	66550502	66554882	1203	TraesCS1D03G0179100.1	1D	100	1195	1221	63178046	63183133
1591	AET1D6G0071600.1	HC	1D	66978513	66984871	1803	TraesCS1D03G0179300.5	1D	99.945	1803	1878	63380070	63386732
1592	AET1D6G0071700.1	HC	1D	66994477	66994863	387	TraesCS1D03G0179500.1	1D	99.483	387	387	63396261	63396647	TraesCS2D03G0018000.1	2D	95.538	381	387	5393682	5394353
1593	AET1D6G0071800.1	HC	1D	67028045	67032767	1956	TraesCS1D03G0179900.2	1D	99.949	1956	1956	63429327	63435232	TraesCS1D03G0180000LC.1	1D	100	147	147	63431052	63431198
1594	AET1D6G0071900.1	HC	1D	67099994	67102853	600	TraesCS1D03G0180100.1	1D	100	600	600	63494736	63498179
1595	AET1D6G0088100LC.1	LC	1D	67115969	67117398	840	TraesCS4D03G0573400LC.1	4D	98.689	534	534	399357945	399358478	TraesCS1D03G0180200LC.1	1D	99.747	395	495	63520091	63520585	TraesCS1D03G0730100LC.1	1D	97.656	384	486	405649961	405650446
1596	AET1D6G0072000.1	HC	1D	67123015	67124246	972	TraesCS1D03G0180300.1	1D	100	972	972	63526523	63528215	TraesCS4D03G0450600.1	4D	85.93	398	960	315782877	315785344	TraesCS3D03G0908100.1	3D	82.766	441	882	526539105	526540236
1597	AET1D6G0072100.1	HC	1D	67198191	67198500	213	TraesCS1D03G0180400.1	1D	100	213	213	63601594	63602703
1598	AET1D6G0072200.1	HC	1D	67209737	67217671	1260	TraesCS1D03G0180500.1	1D	100	1260	1260	63613050	63621350
1599	AET1D6G0088200LC.1	LC	1D	67239503	67239862	360	TraesCS1D03G0180800LC.1	1D	100	360	360	63643082	63643538
1600	AET1D6G0072300.1	HC	1D	67790651	67793156	1491	TraesCS1D03G0181300.1	1D	99.799	1491	1491	64144777	64147495
1601	AET1D6G0088300LC.1	LC	1D	68208691	68208984	294	TraesCS1D03G0181500.1	1D	100	294	324	64556765	64557256
1602	AET1D6G0088400LC.1	LC	1D	68218915	68219196	282	TraesCS7D03G0345000LC.1	7D	96.774	279	1791	104216706	104218496	TraesCS1D03G0893000LC.1	1D	96.774	279	642	461048799	461049440	TraesCS3D03G0298100LC.1	3D	96.416	279	510	104213953	104228340
1603	AET1D6G0088500LC.1	LC	1D	68219369	68220367	999	TraesCS2D03G1042100LC.1	2D	95.533	985	1104	575180084	575181187	TraesCS7D03G0345000LC.1	7D	95.967	967	1791	104216706	104218496	TraesCS2D03G1081600LC.1	2D	96.564	844	1506	588700319	588701980
1604	AET1D6G0088600LC.1	LC	1D	68234541	68234993	453	TraesCS6D03G0554500LC.1	6D	92.222	450	1059	339674067	339677135	TraesCS6D03G0764300LC.1	6D	92	450	1140	453314344	453315824	TraesCS6D03G0513500LC.1	6D	92.222	450	672	313743972	313746412
1605	AET1D6G0088700LC.1	LC	1D	68278804	68279811	1008	TraesCS1D03G0182000LC.1	1D	99.656	871	2514	64633113	64647626
1606	AET1D6G0088800LC.1	LC	1D	68280043	68280426	384	TraesCS1D03G0182100LC.1	1D	100	384	384	64635146	64635529
1607	AET1D6G0088900LC.1	LC	1D	68287785	68288396	612	TraesCS1D03G0182200LC.1	1D	99.183	612	846	64636523	64639241	TraesCS5D03G0537300LC.1	5D	90.801	337	576	340350587	340352847	TraesCS5D03G1054300LC.1	5D	94.904	157	348	519834758	519835105
1608	AET1D6G0089000LC.1	LC	1D	68290854	68291162	309	TraesCS5D03G0639200LC.1	5D	94.186	86	321	384401545	384401865
1609	AET1D6G0089100LC.1	LC	1D	68293390	68293851	462	TraesCS1D03G0182300LC.1	1D	99.713	348	351	64643945	64644520
1610	AET1D6G0072400.1	HC	1D	68339034	68340447	972	TraesCS1D03G0182500.1	1D	100	972	972	64689133	64691812
1611	AET1D6G0089200LC.1	LC	1D	68408660	68408987	330	TraesCS5D03G0980000LC.1	5D	94.154	325	2169	499916236	499918404	TraesCS1D03G0223500LC.1	1D	94.654	318	348	84174718	84175065	TraesCS4D03G0804700LC.1	4D	92.879	323	819	500638272	500639090
1612	AET1D6G0089300LC.1	LC	1D	68609476	68610326	243	TraesCS1D03G0182600LC.1	1D	100	218	414	64975576	64977472
1613	AET1D6G0072500.1	HC	1D	68616417	68616888	270	TraesCS7D03G0921000.1	7D	98.889	270	270	507710186	507710660	TraesCS7D03G1118100.1	7D	98.519	270	270	587696205	587696678	TraesCS2D03G0416000.1	2D	98.519	270	270	150355769	150356239
1614	AET1D6G0072600.1	HC	1D	68777340	68778535	1107	TraesCS1D03G0182700.1	1D	100	1107	1107	65143900	65145367
1615	AET1D6G0072700.1	HC	1D	68779300	68781631	1233	TraesCS1D03G0182800.1	1D	99.919	1233	1233	65145740	65149392
1616	AET1D6G0089400LC.1	LC	1D	68944898	68945259	360	TraesCS1D03G0182900.1	1D	100	56	62	65312395	65358754
1617	AET1D6G0089500LC.1	LC	1D	68946789	68947062
1618	AET1D6G0089600LC.1	LC	1D	68965609	68988982
1619	AET1D6G0072800.1	HC	1D	68993873	68995960	2088	TraesCS1D03G0183100.1	1D	99.808	2088	2088	65363321	65393852
1620	AET1D6G0089700LC.1	LC	1D	69063490	69065329	852	TraesCS1D03G0183300LC.1	1D	99.859	708	708	65433283	65434967	TraesCS1D03G0183400LC.1	1D	93.662	852	852	65516847	65521209	TraesCS1D03G0183500LC.1	1D	85.207	845	849	65539023	65541908
1621	AET1D6G0089800LC.1	LC	1D	69147470	69150925	852	TraesCS1D03G0183400LC.1	1D	99.883	852	852	65516847	65521209	TraesCS1D03G0183300LC.1	1D	92.797	708	708	65433283	65434967	TraesCS1D03G0183500LC.1	1D	86.256	844	849	65539023	65541908
1622	AET1D6G0089900LC.1	LC	1D	69169401	69172284	849	TraesCS1D03G0183500LC.1	1D	100	849	849	65539023	65541908	TraesCS1D03G0183400LC.1	1D	86.374	844	852	65516847	65521209	TraesCS1D03G0183300LC.1	1D	85.534	712	708	65433283	65434967
1623	AET1D6G0072900.1	HC	1D	69172737	69175206	936	TraesCS1D03G0183600LC.1	1D	100	936	936	65542261	65545020	TraesCS6D03G0023200LC.1	6D	98.932	936	936	4405570	4408176	TraesCS4D03G0100000LC.1	4D	98.427	890	1401	30937196	30939883
1624	AET1D6G0090000LC.1	LC	1D	69191913	69192117	207	TraesCS2D03G0363900LC.1	2D	96.891	193	753	120384449	120385201	TraesCS3D03G0719200LC.1	3D	96.373	193	753	431303871	431304623	TraesCS5D03G1138800LC.1	5D	93.204	206	323	545893048	545893370
1625	AET1D6G0090100LC.1	LC	1D	69193179	69193368	192	TraesCS5D03G1174200LC.1	5D	97.917	192	222	554514151	554514372	TraesCS5D03G1223300LC.1	5D	89.362	47	471	566513486	566513956	TraesCS1D03G0939000LC.1	1D	90.476	42	810	471339803	471340613
1626	AET1D6G0073000.1	HC	1D	69231537	69233591	1149	TraesCS1D03G0183800.1	1D	99.913	1149	1149	65609558	65612162	TraesCS5D03G0216200.1	5D	78.322	858	1149	97113654	97117000
1627	AET1D6G0073100.1	HC	1D	69235037	69238771	2229	TraesCS1D03G0183900.1	1D	99.865	2229	2229	65612625	65617107
1628	AET1D6G0073200.1	HC	1D	69379559	69382982	1023	TraesCS1D03G0184100.1	1D	100	1023	1023	65759476	65763319	TraesCS2D03G0321600.1	2D	78.481	237	1089	98070374	98071752	TraesCS2D03G0321500.1	2D	78.571	238	984	98057764	98059094
1629	AET1D6G0073300.1	HC	1D	69412611	69416593	1590	TraesCS1D03G0184300.1	1D	99.937	1590	1590	65792624	65796606	TraesCS4D03G0549200.1	4D	87.554	1390	1539	386399543	386405230	TraesCS1D03G0666700.1	1D	85.593	1291	1485	376656699	376660346
1630	AET1D6G0073400.1	HC	1D	69507603	69508741	987	TraesCS1D03G0184400.1	1D	100	987	987	65886970	65888462
1631	AET1D6G0090200LC.1	LC	1D	69533179	69533725
1632	AET1D6G0090300LC.1	LC	1D	69533853	69534365	513	TraesCS1D03G0184500LC.1	1D	100	513	513	65913214	65913726
1633	AET1D6G0073500.1	HC	1D	69561624	69562838	1005	TraesCS4D03G0582700LC.1	4D	97.129	836	1335	404029438	404030849	TraesCS3D03G0779200LC.1	3D	97.222	828	1563	463261166	463262728	TraesCS2D03G0853900LC.1	2D	96.89	836	1209	478978154	478979362
1634	AET1D6G0073600.1	HC	1D	69582634	69583799	1041	TraesCS1D03G0184600.1	1D	99.904	1041	1041	65961899	65963252	TraesCS5D03G0117000.1	5D	76.418	899	1023	45476002	45478296
1635	AET1D6G0073700.1	HC	1D	69608371	69609878	1005	TraesCS1D03G0184700.1	1D	99.801	1005	1005	65987631	65989375	TraesCS5D03G0961500.1	5D	90.846	1005	996	494805336	494806914
1636	AET1D6G0073800.1	HC	1D	69673262	69674360	1023	TraesCS1D03G0184800.1	1D	99.804	1023	1023	66051586	66053382	TraesCS1D03G0184900LC.1	1D	99.361	783	993	66051960	66052952	TraesCS2D03G0321300.1	2D	77.778	477	963	98048842	98050218
1637	AET1D6G0090400LC.1	LC	1D	69675189	69675893	705	TraesCS1D03G0185000LC.1	1D	99.815	540	540	66053819	66054358
1638	AET1D6G0073900.1	HC	1D	69705249	69706369	1026	TraesCS1D03G0185100.1	1D	99.805	1026	1026	66083500	66085043	TraesCS1D03G0185500.1	1D	86.72	1009	1026	66545403	66546783	TraesCS1D03G0185300.1	1D	86.31	1008	1026	66129209	66130667
1639	AET1D6G0074000.1	HC	1D	69710286	69711414	285	TraesCS1D03G0185200.1	1D	98.947	285	327	66088484	66089841	TraesCS6D03G0064100.1	6D	97.193	285	327	14485130	14487914	TraesCS7D03G0973000.1	7D	96.825	126	510	532563250	532565387
1640	AET1D6G0074100.1	HC	1D	69751880	69753026	1026	TraesCS1D03G0185300.1	1D	99.708	1026	1026	66129209	66130667	TraesCS1D03G0185500.1	1D	90.058	1026	1026	66545403	66546783	TraesCS4D03G0795800.1	4D	76.667	240	996	498965452	498969331
1641	AET1D6G0074200.1	HC	1D	69832237	69839753	1302	TraesCS1D03G0185400.1	1D	99.846	1302	1302	66210714	66218832
1642	AET1D6G0090500LC.1	LC	1D	69840475	69840804
1643	AET1D6G0090600LC.1	LC	1D	69842379	69842679
1644	AET1D6G0074300.1	HC	1D	70169748	70170860	1026	TraesCS1D03G0185500.1	1D	99.708	1026	1026	66545403	66546783	TraesCS1D03G0185300.1	1D	89.961	1026	1026	66129209	66130667	TraesCS1D03G0185100.1	1D	86.819	1009	1026	66083500	66085043
1645	AET1D6G0074400.1	HC	1D	70184254	70186830	1032	TraesCS1D03G0185600.1	1D	99.699	996	996	66559888	66562809
1646	AET1D6G0074500.1	HC	1D	70193051	70193854	675	TraesCS1D03G0185700.1	1D	99.852	675	675	66568373	66569583
1647	AET1D6G0074600.1	HC	1D	70239570	70240562	993	TraesCS1D03G0185800.1	1D	99.698	993	1305	66627341	66628931	TraesCS3D03G0196700.1	3D	80.22	1001	1254	50221469	50223161	TraesCS3D03G0196900.1	3D	79.421	1001	1389	50526511	50528275
1648	AET1D6G0090700LC.1	LC	1D	70313184	70313483	300	TraesCS5D03G0367900LC.1	5D	93.289	298	519	236615618	236616136	TraesCS4D03G0804700LC.1	4D	93.289	298	819	500638272	500639090	TraesCS5D03G0980000LC.1	5D	92.977	299	2169	499916236	499918404
1649	AET1D6G0074700.1	HC	1D	70342758	70343701	660	TraesCS1D03G0185900.1	1D	99.848	660	660	66742088	66743440	TraesCS6D03G0036100.1	6D	85.079	630	732	7447661	7449233	TraesCS5D03G0921700.1	5D	79.803	609	666	482979582	482980686
1650	AET1D6G0074800.1	HC	1D	70414572	70415744	1173	TraesCS1D03G0186000.1	1D	99.915	1173	1173	66806196	66807368
1651	AET1D6G0074900.1	HC	1D	70436753	70438797	1089	TraesCS1D03G0186200.3	1D	100	1089	1089	66830392	66834504	TraesCS3D03G0428300.1	3D	77.532	543	1155	192655307	192658904	TraesCS1D03G0186300LC.1	1D	100	97	261	66833073	66833333
1652	AET1D6G0075000.1	HC	1D	70439640	70441921	1038	TraesCS1D03G0186400.1	1D	99.422	1038	1038	66834866	66837661
1653	AET1D6G0075100.1	HC	1D	70495446	70495757	312	TraesCS1D03G0186700.1	1D	100	312	312	66880141	66880452	TraesCS1D03G0686900.1	1D	96.474	312	312	387023623	387024229	TraesCS5D03G0798600.1	5D	95.833	312	312	439153831	439154446
1654	AET1D6G0090800LC.1	LC	1D	70731932	70733557	1626	TraesCS1D03G0804300LC.1	1D	96.314	1628	1809	432543641	432545449	TraesCS4D03G0617300LC.1	4D	95.689	1415	1860	427089871	427091730	TraesCS4D03G0582700LC.1	4D	96.596	1322	1335	404029438	404030849
1655	AET1D6G0075200.1	HC	1D	70740790	70741553	675	TraesCS1D03G0186800.1	1D	99.704	675	675	67119975	67121149	TraesCS3D03G0384100.1	3D	82.264	592	663	158154634	158156659	TraesCS6D03G0846300.1	6D	77.972	572	651	476463787	476465094
1656	AET1D6G0075300.1	HC	1D	70746602	70747612	936	TraesCS1D03G0187000.1	1D	99.893	936	936	67142473	67143483	TraesCS1D03G0186900LC.1	1D	100	315	483	67142305	67142787
1657	AET1D6G0075400.1	HC	1D	70750233	70753115	2466	TraesCS1D03G0187200.1	1D	99.757	2466	2469	67145597	67150094
1658	AET1D6G0075500.1	HC	1D	70953162	70955753	1239	TraesCS1D03G0187400.1	1D	99.596	1239	1236	67309709	67312304
1659	AET1D6G0075600.1	HC	1D	70958723	70960137	1323	TraesCS1D03G0187500.1	1D	99.849	1323	1323	67315129	67316775	TraesCS6D03G0930700.1	6D	73.61	1061	1134	494723867	494725300	TraesCS6D03G0109600.1	6D	75.552	724	1143	26304901	26306045
1660	AET1D6G0075700.1	HC	1D	70977714	70981377	1401	TraesCS1D03G0187600.1	1D	99.572	1401	1398	67357730	67361382	TraesCS1D03G0188800.1	1D	92.719	1401	1401	68097862	68102545	TraesCS1D03G0188300.1	1D	96.963	922	1443	67634137	67638388
1661	AET1D6G0090900LC.1	LC	1D	71039674	71042030	246	TraesCS2D03G0662400LC.1	2D	97.967	246	246	365088146	365090504	TraesCS7D03G1153700LC.1	7D	98.684	228	231	599723769	599724098	TraesCS1D03G0940400LC.1	1D	92.05	239	366	471665879	471666701
1662	AET1D6G0091000LC.1	LC	1D	71050414	71052144	1731	TraesCS2D03G0662500LC.1	2D	97.631	1731	3453	365093325	365097300	TraesCS5D03G0930200LC.1	5D	97.13	1080	1095	484981304	484982398	TraesCS6D03G0270900LC.1	6D	86.556	1443	4518	108597794	108604550
1663	AET1D6G0091100LC.1	LC	1D	71052234	71053879	1560	TraesCS2D03G0662500LC.1	2D	98.254	1546	3453	365093325	365097300	TraesCS6D03G0270900LC.1	6D	86.864	1553	4518	108597794	108604550	TraesCS6D03G0917900LC.1	6D	99.157	712	711	491990684	491991394
1664	AET1D6G0091200LC.1	LC	1D	71054293	71054583	291	TraesCS2D03G1087300LC.1	2D	98.625	291	942	590123299	590124240	TraesCS7D03G0650900LC.1	7D	82.609	230	789	298379386	298380682	TraesCS6D03G0270900LC.1	6D	82.609	230	4518	108597794	108604550
1665	AET1D6G0091300LC.1	LC	1D	71057925	71058263
1666	AET1D6G0091400LC.1	LC	1D	71059925	71060401	477	TraesCS7D03G0809300LC.1	7D	90.566	371	573	441042462	441043034
1667	AET1D6G0091500LC.1	LC	1D	71169464	71169835
1668	AET1D6G0091600LC.1	LC	1D	71171465	71172914	459	TraesCS7D03G1161600.1	7D	93.891	311	1608	602288189	602294464	TraesCS3D03G1066600.2	3D	92.926	311	1731	582077206	582084432	TraesCS1D03G0248500LC.1	1D	96.739	92	384	99244382	99246171
1669	AET1D6G0091700LC.1	LC	1D	71173123	71177111	708	TraesCS3D03G1066200LC.1	3D	97.292	480	627	582030114	582032764	TraesCS1D03G0248400LC.1	1D	98.026	456	456	99239969	99244055	TraesCS1D03G0187800.1	1D	99.494	395	822	67540943	67547501
1670	AET1D6G0091800LC.1	LC	1D	71177124	71177977	459	TraesCS1D03G0187800.1	1D	95.701	442	822	67540943	67547501	TraesCS7D03G1161600.1	7D	94.796	442	1608	602288189	602294464	TraesCS3D03G1066600.2	3D	93.213	442	1731	582077206	582084432
1671	AET1D6G0091900LC.1	LC	1D	71184310	71184961	342	TraesCS1D03G0188000.1	1D	99.708	342	432	67552581	67555538	TraesCS1D03G0248100.1	1D	96.491	342	432	99209906	99212724	TraesCS1D03G0832500LC.1	1D	95.796	333	357	441873970	441874631
1672	AET1D6G0092000LC.1	LC	1D	71187432	71188258	309	TraesCS1D03G0188100LC.1	1D	99.353	309	309	67557262	67558088	TraesCS5D03G0349100.1	5D	94.444	306	1584	223981110	223987058	TraesCS1D03G0248000LC.1	1D	99.2	250	405	99205458	99207758
1673	AET1D6G0075800.1	HC	1D	71274439	71278385	1401	TraesCS1D03G0187600.1	1D	95.789	1401	1398	67357730	67361382	TraesCS1D03G0188800.1	1D	93.148	1401	1401	68097862	68102545	TraesCS1D03G0188300.1	1D	99.783	922	1443	67634137	67638388
1674	AET1D6G0075900.1	HC	1D	71741693	71745876	1401	TraesCS1D03G0188800.1	1D	99.572	1401	1401	68097862	68102545	TraesCS1D03G0187600.1	1D	92.22	1401	1398	67357730	67361382	TraesCS1D03G0188300.1	1D	93.059	922	1443	67634137	67638388
1675	AET1D6G0092100LC.1	LC	1D	71750733	71751903	1173	TraesCS2D03G0945800LC.1	2D	95.908	1173	1215	536466766	536467980	TraesCS2D03G0853900LC.1	2D	95.823	1173	1209	478978154	478979362	TraesCS1D03G0804300LC.1	1D	95.823	1173	1809	432543641	432545449
1676	AET1D6G0092200LC.1	LC	1D	71752128	71752437	312	TraesCS2D03G1162500LC.1	2D	98.397	312	1845	613195918	613198026	TraesCS2D03G1025800LC.1	2D	96.474	312	1104	569137603	569138706	TraesCS4D03G0617300LC.1	4D	96.154	312	1860	427089871	427091730
1677	AET1D6G0092300LC.1	LC	1D	71909822	71910301	470	TraesCS7D03G0498000LC.1	7D	88.144	388	507	186108667	186109889	TraesCS2D03G1294400LC.1	2D	95.122	287	462	645747494	645747955	TraesCS7D03G0481900LC.1	7D	89.349	338	357	178091030	178091386
1678	AET1D6G0092400LC.1	LC	1D	72379568	72380040
1679	AET1D6G0092500LC.1	LC	1D	72513787	72516378	543	TraesCS5D03G1071300LC.1	5D	91.463	82	954	525735575	525737490
1680	AET1D6G0076000.1	HC	1D	72522233	72529239	1311	TraesCS1D03G0189200.1	1D	99.847	1308	1308	68962714	68970161	TraesCS1D03G0189300LC.1	1D	100	210	210	68963052	68963261	TraesCS7D03G0831900.1	7D	80.451	133	1302	454912428	454914377
1681	AET1D6G0092600LC.1	LC	1D	72633660	72634507
1682	AET1D6G0092700LC.1	LC	1D	72648630	72649099	357	TraesCS3D03G0196600LC.1	3D	99.16	357	357	50209709	50210178	TraesCS7D03G0932300LC.1	7D	99.708	343	1476	512202304	512205533	TraesCS6D03G0796300LC.1	6D	99.417	343	1491	465153509	465155419
1683	AET1D6G0076100.1	HC	1D	72787460	72793147	3831	TraesCS1D03G0189600.2	1D	99.739	3831	3831	69302954	69309696	TraesCS2D03G1166500.2	2D	81.25	272	3816	614821183	614827743	TraesCS2D03G0777900.1	2D	79.461	297	3792	435007607	435011849
1684	AET1D6G0076200.1	HC	1D	72867430	72869027	1233	TraesCS1D03G0189900.1	1D	99.594	1233	1233	69389842	69391958
1685	AET1D6G0076300.1	HC	1D	72874980	72876526	738	TraesCS1D03G0190000.2	1D	98.4	750	870	69396914	69404345
1686	AET1D6G0076400.1	HC	1D	72880142	72881023	882	TraesCS1D03G0190100LC.1	1D	100	201	204	69402395	69402598
1687	AET1D6G0076500.1	HC	1D	72993961	72994492	402	TraesCS2D03G1057800.1	2D	98.756	402	402	579899514	579900032	TraesCS4D03G0112800.1	4D	98.259	402	402	37160252	37160771	TraesCS1D03G1031300.1	1D	98.01	402	402	493270263	493270793
1688	AET1D6G0076600.1	HC	1D	73006946	73007341	396	TraesCS1D03G0190900.1	1D	98.747	399	912	69533389	69534300	TraesCS1D03G0191100.1	1D	91.729	399	933	69563593	69565276	TraesCS1D03G0191200.1	1D	90.977	399	399	69599829	69600227
1689	AET1D6G0076700.1	HC	1D	73065782	73066714	933	TraesCS1D03G0191100.1	1D	99.571	933	933	69563593	69565276	TraesCS1D03G0190900.1	1D	90.675	933	912	69533389	69534300	TraesCS1D03G0191200.1	1D	94.236	399	399	69599829	69600227
1690	AET1D6G0092800LC.1	LC	1D	73106637	73107515
1691	AET1D6G0076800.1	HC	1D	73116067	73116984	918	TraesCS1D03G0191100.1	1D	91.88	936	933	69563593	69565276	TraesCS1D03G0190900.1	1D	91.612	918	912	69533389	69534300	TraesCS1D03G0191200.1	1D	99.749	399	399	69599829	69600227
1692	AET1D6G0076900.1	HC	1D	73250198	73251132	726	TraesCS1D03G0191100.1	1D	79.088	373	933	69563593	69565276	TraesCS1D03G0190900.1	1D	77.688	372	912	69533389	69534300	TraesCS1D03G0191200.1	1D	77.358	371	399	69599829	69600227
1693	AET1D6G0077000.1	HC	1D	73256122	73259347	1497	TraesCS1D03G0191300.1	1D	99.666	1497	1497	69763394	69767608	TraesCS7D03G0880200.2	7D	79.553	1164	1557	485885800	485889403	TraesCS1D03G0632800LC.1	1D	98.113	53	2889	358679376	358694121
1694	AET1D6G0092900LC.1	LC	1D	73266797	73267051
1695	AET1D6G0077100.1	HC	1D	73348660	73350017	633	TraesCS1D03G0191500.1	1D	99.425	348	633	69836293	69837739	TraesCS3D03G1155000LC.1	3D	94.388	196	876	607224026	607226436	TraesCS1D03G0793600LC.1	1D	96.089	179	789	427444306	427445180
1696	AET1D6G0077200.1	HC	1D	73400731	73401051	321	TraesCS1D03G0191700.1	1D	99.688	321	321	69892772	69893590
1697	AET1D6G0077300.1	HC	1D	73469831	73470829	894	TraesCS1D03G0191900LC.1	1D	99.776	894	1053	69971236	69972658	TraesCS5D03G0916800.1	5D	75.476	473	984	480833081	480834388	TraesCS3D03G0606700.1	3D	74.783	460	963	363748666	363749929
1698	AET1D6G0093000LC.1	LC	1D	73472460	73472717	258	TraesCS3D03G0255500LC.1	3D	98.062	258	363	80286047	80286409	TraesCS5D03G0747600LC.1	5D	97.674	258	381	426149234	426149614	TraesCS2D03G0305000LC.1	2D	97.287	258	375	89457799	89458173
1699	AET1D6G0093100LC.1	LC	1D	73639172	73639405	234	TraesCS2D03G1222300LC.1	2D	89.565	230	816	628860729	628861544	TraesCS7D03G1171600LC.1	7D	89.035	228	393	605013790	605014182	TraesCS5D03G0698600LC.1	5D	88.186	237	351	408004607	408004957
1700	AET1D6G0093200LC.1	LC	1D	73674244	73675463
1701	AET1D6G0077400.1	HC	1D	73680504	73684023	717	TraesCS1D03G0192300.1	1D	99.85	667	885	70196854	70202156
1702	AET1D6G0077500.1	HC	1D	73688240	73689315	624	TraesCS1D03G0192400.1	1D	99.679	624	624	70206140	70207369
1703	AET1D6G0093300LC.1	LC	1D	73702053	73702612	282	TraesCS7D03G0690800LC.1	7D	99.291	282	282	353648325	353648884	TraesCS2D03G0271300LC.1	2D	98.936	282	282	77815261	77815821	TraesCS3D03G0028900LC.1	3D	98.582	282	282	5390565	5391135
1704	AET1D6G0093400LC.1	LC	1D	73997653	73997854	200	TraesCS5D03G0980000LC.1	5D	95.5	200	2169	499916236	499918404	TraesCS5D03G0367900LC.1	5D	95.5	200	519	236615618	236616136	TraesCS4D03G0804700LC.1	4D	94.5	200	819	500638272	500639090
1705	AET1D6G0093500LC.1	LC	1D	74425063	74427274	1665	TraesCS1D03G0192500.1	1D	99.735	1509	1509	71064564	71067171
1706	AET1D6G0093600LC.1	LC	1D	74690944	74691608	663	TraesCS6D03G0502800LC.1	6D	93.675	664	1761	305154216	305155976	TraesCS4D03G0804700LC.1	4D	92.249	658	819	500638272	500639090	TraesCS5D03G0980000LC.1	5D	90.455	660	2169	499916236	499918404
1707	AET1D6G0093700LC.1	LC	1D	74766372	74766683	312	TraesCS2D03G1162500LC.1	2D	95.806	310	1845	613195918	613198026	TraesCS2D03G0945100LC.1	2D	95.513	312	606	536391692	536392297	TraesCS2D03G1252300LC.1	2D	94.839	310	1530	636874324	636875853
1708	AET1D6G0093800LC.1	LC	1D	74766705	74767511	807	TraesCS4D03G0582700LC.1	4D	96.139	803	1335	404029438	404030849	TraesCS1D03G0804300LC.1	1D	95.641	803	1809	432543641	432545449	TraesCS3D03G0779200LC.1	3D	95.517	803	1563	463261166	463262728
1709	AET1D6G0093900LC.1	LC	1D	74767533	74768114	372	TraesCS4D03G0617300LC.1	4D	96.296	270	1860	427089871	427091730	TraesCS1D03G0943300LC.1	1D	96.296	270	1245	472667573	472668817	TraesCS6D03G0150300LC.1	6D	95.926	270	642	50176752	50177393
1710	AET1D6G0094000LC.1	LC	1D	74898523	74899944	1422	TraesCS1D03G0804300LC.1	1D	94.968	1391	1809	432543641	432545449	TraesCS4D03G0617300LC.1	4D	94.68	1391	1860	427089871	427091730	TraesCS2D03G1252300LC.1	2D	95.147	1360	1530	636874324	636875853
1711	AET1D6G0094100LC.1	LC	1D	74943784	74944059	276	TraesCS2D03G1162500LC.1	2D	96.751	277	1845	613195918	613198026	TraesCS1D03G0804300LC.1	1D	96.39	277	1809	432543641	432545449	TraesCS2D03G1252300LC.1	2D	96.029	277	1530	636874324	636875853
1712	AET1D6G0094200LC.1	LC	1D	74948568	74948879	312	TraesCS2D03G1162500LC.1	2D	95.806	310	1845	613195918	613198026	TraesCS2D03G1252300LC.1	2D	95.161	310	1530	636874324	636875853	TraesCS2D03G0945100LC.1	2D	94.872	312	606	536391692	536392297
1713	AET1D6G0094300LC.1	LC	1D	74948901	74949380	480	TraesCS2D03G1162500LC.1	2D	97.908	478	1845	613195918	613198026	TraesCS5D03G0857900LC.1	5D	97.28	478	501	455171981	455172639	TraesCS4D03G0582700LC.1	4D	97.28	478	1335	404029438	404030849
1714	AET1D6G0094400LC.1	LC	1D	74949724	74950371	648	TraesCS1D03G0193100LC.1	1D	99.065	642	642	71598697	71599338	TraesCS6D03G0137300LC.1	6D	96.451	648	648	42181403	42182050	TraesCS1D03G0943300LC.1	1D	96.296	648	1245	472667573	472668817
1715	AET1D6G0094500LC.1	LC	1D	74976621	74976923
1716	AET1D6G0077600.1	HC	1D	74977938	74979476	1290	TraesCS1D03G0194700.1	1D	99.845	1290	1290	71644408	71646898	TraesCS7D03G0803700.1	7D	81.818	385	864	438122244	438123693	TraesCS3D03G0590300.1	3D	80.516	349	882	353754057	353755967
1717	AET1D6G0094600LC.1	LC	1D	75135902	75136249
1718	AET1D6G0094700LC.1	LC	1D	75263528	75263734	207	TraesCS5D03G0980000LC.1	5D	93.564	202	2169	499916236	499918404	TraesCS5D03G0367900LC.1	5D	93.564	202	519	236615618	236616136	TraesCS4D03G0175800LC.1	4D	93.564	202	828	65624511	65625338
1719	AET1D6G0077700.1	HC	1D	75324154	75325747	924	TraesCS1D03G0195100.1	1D	99.784	924	924	72083091	72085180	TraesCS3D03G0383300.1	3D	74.729	277	846	157952567	157960493
1720	AET1D6G0077800.1	HC	1D	75490495	75493952	630	TraesCS1D03G0195300.1	1D	100	630	630	72290918	72294845
1721	AET1D6G0077900.1	HC	1D	75502442	75507314	912	TraesCS1D03G0195400.2	1D	99.634	546	942	72302624	72312330	TraesCS3D03G0018000.1	3D	83.097	704	870	3196139	3202209
1722	AET1D6G0078000.1	HC	1D	75582250	75583472	1044	TraesCS1D03G0195600.1	1D	99.617	1044	1044	72376612	72378163
1723	AET1D6G0078100.1	HC	1D	75583993	75591606	1530	TraesCS1D03G0195700LC.1	1D	99.346	1530	1800	72378378	72386640	TraesCS1D03G0195900LC.2	1D	77.356	870	1266	72389450	72393367
1724	AET1D6G0094800LC.1	LC	1D	75594588	75595202	615	TraesCS1D03G0195700LC.1	1D	79.31	551	1800	72378378	72386640	TraesCS2D03G0599500.1	2D	75.425	529	1461	318049483	318053422	TraesCS1D03G0195900LC.2	1D	100	100	1266	72389450	72393367
1725	AET1D6G0078200.1	HC	1D	75598739	75600034	1296	TraesCS1D03G0196100.1	1D	99.846	1296	1296	72393602	72394897	TraesCS2D03G1255700.1	2D	76.974	608	1332	637849427	637851660	TraesCS2D03G1053300.1	2D	76.847	609	1332	578185458	578187514
1726	AET1D6G0094900LC.1	LC	1D	75675191	75675505	315	TraesCS4D03G0539900LC.1	4D	96.203	316	396	379505533	379505928	TraesCS1D03G0537500LC.1	1D	96.203	316	423	302607770	302608312	TraesCS5D03G0363100LC.1	5D	95.886	316	2142	234545991	234548132
1727	AET1D6G0095000LC.1	LC	1D	75688483	75688902	420	TraesCS1D03G0196300LC.1	1D	96.646	328	501	72461374	72465921	TraesCS3D03G0203400LC.1	3D	93.968	315	1233	53937765	53960969	TraesCS7D03G0248900LC.1	7D	89.412	255	1947	68503847	68516412
1728	AET1D6G0095100LC.1	LC	1D	75689808	75690948	408	TraesCS1D03G0196400LC.1	1D	99.022	409	906	72466826	72468740	TraesCS1D03G0069600LC.1	1D	95.844	409	744	17702836	17704312	TraesCS7D03G0248900LC.1	7D	94.866	409	1947	68503847	68516412
1729	AET1D6G0095200LC.1	LC	1D	75691095	75691722	351	TraesCS1D03G0196400LC.1	1D	97.721	351	906	72466826	72468740	TraesCS7D03G0248900LC.1	7D	89.835	364	1947	68503847	68516412
1730	AET1D6G0095300LC.1	LC	1D	75847014	75847445	432	TraesCS1D03G0196500.1	1D	95.27	444	444	72657476	72657919	TraesCS2D03G0602000.1	2D	92.342	444	444	319601259	319601702	TraesCS5D03G1101000.1	5D	89.888	445	480	533579910	533580389
1731	AET1D6G0095400LC.1	LC	1D	75857422	75857755	255	TraesCS3D03G0949900LC.1	3D	97.647	255	255	546634666	546634999	TraesCS3D03G0008500LC.1	3D	97.647	255	255	1629085	1629417	TraesCS7D03G1009500LC.1	7D	96.471	255	255	549918782	549919115
1732	AET1D6G0078300.1	HC	1D	75896883	75898445	1488	TraesCS1D03G0196700.1	1D	99.664	1488	1488	72708640	72710475
1733	AET1D6G0078400.1	HC	1D	75976368	75980651	690	TraesCS1D03G0196800.1	1D	100	690	690	72797657	72802295
1734	AET1D6G0095500LC.1	LC	1D	76087987	76088415	429	TraesCS1D03G0196900LC.1	1D	99.301	429	429	72868777	72870842	TraesCS2D03G0902900.1	2D	93.359	256	465	510537391	510539997	TraesCS5D03G0929100LC.1	5D	92	200	384	484477955	484482132
1735	AET1D6G0078500.1	HC	1D	76199837	76203864	2613	TraesCS1D03G0197000.1	1D	99.885	2613	2613	72967473	72972390	TraesCS1D03G0197100LC.1	1D	100	499	600	72967856	72968455
1736	AET1D6G0095600LC.1	LC	1D	76303290	76304031	666	TraesCS1D03G0197200LC.1	1D	99.088	658	657	73041712	73042443	TraesCS4D03G0122100LC.1	4D	97.496	639	645	40995419	40996136	TraesCS5D03G1173100LC.1	5D	91.33	669	1617	554324196	554326778
1737	AET1D6G0095700LC.1	LC	1D	76305204	76305472	198	TraesCS1D03G0197300LC.1	1D	98.99	198	198	73043625	73043893	TraesCS4D03G0122000LC.1	4D	97	200	846	40993553	40995298	TraesCS2D03G0124700LC.1	2D	95.5	200	207	28802810	28803087
1738	AET1D6G0095800LC.1	LC	1D	76520236	76520556	321	TraesCS1D03G0198300LC.1	1D	99.065	321	321	73325830	73326150	TraesCS1D03G0197900.1	1D	96.154	286	318	73291920	73292962	TraesCS1D03G0197500.1	1D	95.804	286	318	73287429	73288471
1739	AET1D6G0095900LC.1	LC	1D	76521476	76525036	2208	TraesCS6D03G0209200LC.1	6D	99.168	1202	2016	81902984	81906819	TraesCS7D03G0480700LC.1	7D	98.137	1181	1260	177730166	177732141	TraesCS4D03G0308200LC.2	4D	98.914	1013	1761	143678955	143680801
1740	AET1D6G0096000LC.1	LC	1D	76526070	76528109	1236	TraesCS6D03G0009900LC.1	6D	99.11	1236	1236	1910039	1912083	TraesCS6D03G0209100LC.1	6D	99.029	1236	1818	81899499	81902122	TraesCS2D03G0774200LC.1	2D	98.948	1236	1236	433175531	433177566
1741	AET1D6G0096100LC.1	LC	1D	76529705	76530244	420	TraesCS5D03G0871700.1	5D	99.281	417	2958	461707298	461712377	TraesCS6D03G0209000LC.1	6D	97.842	417	1035	81897464	81899278	TraesCS6D03G0010200LC.1	6D	99.535	215	318	1913902	1914219
1742	AET1D6G0078600.1	HC	1D	76724796	76726082	1173	TraesCS1D03G0198700.1	1D	99.744	1173	1173	73531784	73542296
1743	AET1D6G0096200LC.1	LC	1D	76799183	76800325	645	TraesCS1D03G0199000LC.1	1D	98.915	645	645	73628402	73629545	TraesCS7D03G0945400.1	7D	98.915	645	768	520005460	520006725	TraesCS6D03G0706100.1	6D	98.14	645	768	432650969	432652235
1744	AET1D6G0096300LC.1	LC	1D	76805091	76806858	795	TraesCS1D03G0254100LC.1	1D	97.362	796	1155	103671111	103673454	TraesCS2D03G0121500LC.1	2D	96.903	678	1140	28013842	28015909	TraesCS6D03G0780000LC.1	6D	97.496	599	891	458359277	458360268
1745	AET1D6G0096400LC.1	LC	1D	76810388	76811013	351	TraesCS5D03G1128800LC.1	5D	97.917	192	2064	542860669	542864965	TraesCS4D03G0742200LC.1	4D	97.354	189	1020	482819569	482821603	TraesCS2D03G0405400LC.1	2D	96.354	192	7062	142047011	142076450
1746	AET1D6G0096500LC.1	LC	1D	76813729	76814364	303	TraesCS2D03G0121100LC.1	2D	98.026	304	993	27999038	28000662	TraesCS4D03G0774400LC.1	4D	97.368	304	1806	490750130	490752835	TraesCS7D03G0029900LC.2	7D	96.711	304	2004	6102674	6106204
1747	AET1D6G0096600LC.1	LC	1D	76815205	76816065	618	TraesCS2D03G0121000LC.1	2D	96.915	551	648	27997334	27998486	TraesCS5D03G1113000LC.1	5D	93.226	561	648	538243525	538244671	TraesCS2D03G0405400LC.1	2D	94.831	503	7062	142047011	142076450
1748	AET1D6G0078700.1	HC	1D	76822379	76822681	303	TraesCS1D03G0199100.1	1D	100	303	303	73651557	73651859
1749	AET1D6G0096700LC.1	LC	1D	76825317	76825854	540	TraesCS1D03G0199200.1	1D	95.502	289	408	73654546	73654953
1750	AET1D6G0096800LC.1	LC	1D	76904006	76904422	417	TraesCS5D03G0661600LC.1	5D	100	180	1071	391229666	391231196
1751	AET1D6G0078800.1	HC	1D	76908033	76908335	303	TraesCS1D03G0199300.1	1D	99.67	303	303	73756365	73756667
1752	AET1D6G0078900.1	HC	1D	76914149	76914415	267	TraesCS1D03G0199400.1	1D	100	267	267	73762222	73762853
1753	AET1D6G0079000.1	HC	1D	76936952	76944896	2643	TraesCS1D03G0199500.1	1D	99.962	2643	2850	73785052	73793501	TraesCS1D03G0227800LC.1	1D	80.845	710	732	86868214	86868945
1754	AET1D6G0096900LC.1	LC	1D	76945477	76946280	804	TraesCS1D03G0199600LC.1	1D	97.336	488	885	73793828	73794712
1755	AET1D6G0097000LC.1	LC	1D	77217322	77217666	237	TraesCS6D03G0303100LC.1	6D	94.737	114	480	124886753	124887584	TraesCS2D03G0813500LC.1	2D	77.987	159	528	457718083	457719436	TraesCS5D03G0307800LC.1	5D	91.549	71	258	182425337	182425748
1756	AET1D6G0097100LC.1	LC	1D	77260847	77261398	552	TraesCS1D03G0110700LC.1	1D	89.52	458	732	33837659	33838390	TraesCS1D03G0196600LC.1	1D	93.569	311	606	72657765	72658370	TraesCS4D03G0696900LC.1	4D	91.509	318	1008	464901919	464903027
1757	AET1D6G0097200LC.1	LC	1D	77262248	77262547	300	TraesCS1D03G0199900.1	1D	100	228	228	74091757	74091984
1758	AET1D6G0079100.1	HC	1D	77402518	77402796	279	TraesCS1D03G0200000LC.1	1D	99.283	279	345	74227738	74228133	TraesCS1D03G0200100LC.1	1D	84.397	141	564	74234035	74234944
1759	AET1D6G0079200.1	HC	1D	77409000	77409563	417	TraesCS1D03G0200100LC.1	1D	96.859	382	564	74234035	74234944	TraesCS1D03G0200000LC.1	1D	82.326	215	345	74227738	74228133
1760	AET1D6G0097300LC.1	LC	1D	77411125	77414413	441	TraesCS1D03G0200200LC.1	1D	99.32	441	441	74236346	74239875
1761	AET1D6G0079300.1	HC	1D	77416150	77418843	831	TraesCS1D03G0200300.1	1D	99.88	831	831	74241177	74244176
1762	AET1D6G0097400LC.1	LC	1D	77654709	77655137
1763	AET1D6G0079400.1	HC	1D	77657965	77662542	1449	TraesCS1D03G0200400.1	1D	99.832	1189	1209	74481478	74484037
1764	AET1D6G0097500LC.1	LC	1D	77666398	77666809	411	TraesCS3D03G0719200LC.1	3D	96.899	387	753	431303871	431304623	TraesCS2D03G0363900LC.1	2D	96.899	387	753	120384449	120385201	TraesCS1D03G0813000LC.1	1D	92.526	388	594	435543901	435544494
1765	AET1D6G0079500.1	HC	1D	77706717	77707312	465	TraesCS5D03G0288400.1	5D	98.707	464	3876	164428909	164444012	TraesCS7D03G0703700.1	7D	97.807	456	456	371832060	371832645	TraesCS6D03G0492000LC.1	6D	98.618	434	438	298136033	298136601
1766	AET1D6G0097600LC.1	LC	1D	77873723	77874145	423	TraesCS7D03G0199400LC.1	7D	97.163	423	423	54684406	54684828	TraesCS5D03G1113800LC.1	5D	97.163	423	423	538326438	538326860	TraesCS2D03G0330800.1	2D	95.272	423	468	104131255	104131724
1767	AET1D6G0097700LC.1	LC	1D	77973573	77973914	342	TraesCS5D03G0493100LC.1	5D	94.737	342	627	321495557	321496682	TraesCS2D03G0332000.1	2D	94.737	342	768	104876949	104878215	TraesCS7D03G0945400.1	7D	94.444	342	768	520005460	520006725
1768	AET1D6G0097800LC.1	LC	1D	77984417	77985031	615	TraesCS1D03G0200700LC.1	1D	98.049	615	732	74801209	74802308	TraesCS2D03G1153600LC.1	2D	92.424	264	264	610759166	610759429	TraesCS7D03G0175800LC.1	7D	86.42	243	276	46973262	46973537
1769	AET1D6G0097900LC.1	LC	1D	77985917	77987413	414	TraesCS2D03G1153500LC.1	2D	95.62	411	807	610756601	610759004	TraesCS1D03G0910600.1	1D	80.176	227	2070	464914112	464917307	TraesCS4D03G0756500.1	4D	77.011	261	2028	485648794	485651879
1770	AET1D6G0098000LC.1	LC	1D	77996642	77997344	324	TraesCS1D03G0200900LC.3	1D	100	217	369	74812434	74813140	TraesCS5D03G1088100LC.1	5D	88.959	317	2334	530653242	530661577	TraesCS2D03G0159400LC.1	2D	94.086	186	1290	36922350	36929117
1771	AET1D6G0098100LC.1	LC	1D	78022557	78024501	1575	TraesCS1D03G0201000LC.1	1D	98.117	1540	1740	74833183	74835148	TraesCS1D03G0201700.1	1D	79.127	1169	1461	74962152	74964099	TraesCS1D03G0202300.1	1D	74.542	982	1692	75692674	75695276
1772	AET1D6G0098200LC.1	LC	1D	78033472	78034101	531	TraesCS4D03G0259700LC.1	4D	94.35	531	930	116400173	116401201	TraesCS6D03G0922700LC.1	6D	94.162	531	1509	492905145	492906824	TraesCS1D03G0967500LC.1	1D	94.162	531	1509	478843499	478845178
1773	AET1D6G0079600.1	HC	1D	78194780	78196429	1461	TraesCS1D03G0201700.1	1D	99.658	1461	1461	74962152	74964099	TraesCS1D03G0202100.1	1D	85.346	969	1035	75651028	75652708	TraesCS1D03G0202000.1	1D	85.155	970	1008	75634480	75636276
1774	AET1D6G0098300LC.1	LC	1D	78802723	78803969	1038	TraesCS1D03G0201900.1	1D	99.485	971	1044	75627648	75629210	TraesCS1D03G0202100.1	1D	85.242	393	1035	75651028	75652708	TraesCS1D03G0202000.1	1D	85.445	371	1008	75634480	75636276
1775	AET1D6G0079700.1	HC	1D	78810498	78811716	1032	TraesCS1D03G0202100.1	1D	99.103	1003	1035	75651028	75652708	TraesCS1D03G0202000.1	1D	98.909	1008	1008	75634480	75636276	TraesCS1D03G0201700.1	1D	85.346	969	1461	74962152	74964099
1776	AET1D6G0098400LC.1	LC	1D	78813734	78814102
1777	AET1D6G0098500LC.1	LC	1D	78814423	78814992	570	TraesCS7D03G1178400LC.1	7D	86.042	566	1146	607274052	607279007	TraesCS7D03G0777900LC.1	7D	89.711	311	684	419982706	419983389	TraesCS3D03G1167600LC.1	3D	89.098	266	720	610235873	610236592
1778	AET1D6G0098600LC.1	LC	1D	78820744	78821365	426	TraesCS7D03G0640900LC.2	7D	98.936	94	321	285630379	285631609
1779	AET1D6G0079800.1	HC	1D	78847974	78849065	1092	TraesCS1D03G0202200.1	1D	99.817	1092	1092	75690969	75692060	TraesCS3D03G0915800.1	3D	74.609	894	1080	530093324	530094403	TraesCS7D03G0187500.1	7D	74.159	921	1131	50399184	50400516
1780	AET1D6G0098700LC.1	LC	1D	78850277	78851958	1470	TraesCS1D03G0202300.1	1D	99.184	1470	1692	75692674	75695276	TraesCS6D03G0231100.1	6D	72.868	774	1476	92545023	92547155	TraesCS1D03G0201000LC.1	1D	87.755	147	1740	74833183	74835148
1781	AET1D6G0098800LC.1	LC	1D	78853511	78853882	372	TraesCS7D03G0352300.1	7D	98.925	372	372	107567285	107567656	TraesCS2D03G0456300.1	2D	98.118	372	687	183540494	183541764	TraesCS1D03G0484600.1	1D	97.849	372	687	264273340	264274786
1782	AET1D6G0098900LC.1	LC	1D	78931952	78932797	846	TraesCS2D03G0950400LC.1	2D	86.782	522	525	537337873	537338397	TraesCS2D03G0164600LC.1	2D	94.007	267	444	38317144	38317587
1783	AET1D6G0099000LC.1	LC	1D	78942827	78943639	603	TraesCS1D03G0943300LC.1	1D	98.091	419	1245	472667573	472668817	TraesCS4D03G0158200LC.1	4D	97.852	419	1347	57219881	57221440	TraesCS4D03G0582700LC.1	4D	97.375	419	1335	404029438	404030849
1784	AET1D6G0099100LC.1	LC	1D	78944258	78944627	372	TraesCS2D03G1162500LC.1	2D	98.387	372	1845	613195918	613198026	TraesCS1D03G0943400LC.1	1D	97.043	372	534	472668878	472669411	TraesCS2D03G1025800LC.1	2D	96.505	372	1104	569137603	569138706
1785	AET1D6G0079900.1	HC	1D	79282083	79285626	1122	TraesCS1D03G0202900.2	1D	99.911	1122	1122	76091146	76095320
1786	AET1D6G0080000.1	HC	1D	79285935	79288956	1416	TraesCS1D03G0203000.1	1D	99.718	1416	1416	76094729	76098200	TraesCS1D03G0203100.1	1D	89.14	1326	1335	76248211	76251791	TraesCS3D03G0286400.2	3D	76.816	647	1392	94827205	94829938
1787	AET1D6G0080100.1	HC	1D	79408822	79412314	1425	TraesCS1D03G0203100.1	1D	97.297	1332	1335	76248211	76251791	TraesCS1D03G0203000.1	1D	89.979	1427	1416	76094729	76098200	TraesCS3D03G0286400.2	3D	75.963	649	1392	94827205	94829938
1788	AET1D6G0099200LC.1	LC	1D	79442003	79442644	642	TraesCS5D03G1131100LC.1	5D	92.308	533	1164	543315112	543316275	TraesCS7D03G0069200LC.1	7D	93.275	461	555	16637457	16638011	TraesCS3D03G1110700LC.1	3D	91.667	444	1080	593748945	593760222
1789	AET1D6G0080200.1	HC	1D	79494093	79497685	1359	TraesCS1D03G0203400.1	1D	99.779	1359	1359	76340907	76345049
1790	AET1D6G0080300.1	HC	1D	79669957	79672053	2097	TraesCS1D03G0203500.1	1D	100	2097	2097	76511494	76514006	TraesCS5D03G0545800.1	5D	87.626	2077	2070	346145996	346148549	TraesCS5D03G0860200.1	5D	79.451	910	2142	456272536	456282420
1791	AET1D6G0080400.1	HC	1D	80003847	80007948	1650	TraesCS1D03G0203800.1	1D	99.158	1662	1662	76867230	76872803
1792	AET1D6G0080500.1	HC	1D	80010643	80017366	1209	TraesCS1D03G0203900.1	1D	99.421	1209	1206	76874821	76881824
1793	AET1D6G0099300LC.1	LC	1D	80041125	80041577	453	TraesCS1D03G0204100LC.1	1D	99.558	453	453	76905132	76905584	TraesCS5D03G0100400.1	5D	93.878	49	1146	40488540	40490329
1794	AET1D6G0080600.1	HC	1D	80043752	80051959	1419	TraesCS1D03G0204200.1	1D	100	1419	1419	76907666	76916601
1795	AET1D6G0080700.1	HC	1D	80052786	80059611	1611	TraesCS1D03G0204300.1	1D	100	1611	1611	76916854	76924414
1796	AET1D6G0080800.1	HC	1D	80087695	80088357	663	TraesCS1D03G0204500.1	1D	100	663	999	76956795	76957793
1797	AET1D6G0099400LC.1	LC	1D	80140130	80140930	801	TraesCS1D03G0204700.1	1D	92.278	790	1827	77156620	77163471	TraesCS1D03G0153100.1	1D	90.387	801	1866	52833089	52835884
1798	AET1D6G0099500LC.1	LC	1D	80268625	80268927	303	TraesCS5D03G0367900LC.1	5D	93.667	300	519	236615618	236616136	TraesCS4D03G0175800LC.1	4D	93	300	828	65624511	65625338	TraesCS4D03G0804700LC.1	4D	92.977	299	819	500638272	500639090
1799	AET1D6G0099600LC.1	LC	1D	80294115	80294453	339	TraesCS1D03G0204700.1	1D	100	113	1827	77156620	77163471	TraesCS1D03G0153100.1	1D	93.431	137	1866	52833089	52835884	TraesCS1D03G0204600.1	1D	96.552	116	990	77006634	77010328
1800	AET1D6G0099700LC.1	LC	1D	80294925	80296167	1245	TraesCS1D03G0204700.1	1D	99.839	1245	1827	77156620	77163471	TraesCS1D03G0153100.1	1D	87.589	1257	1866	52833089	52835884	TraesCS1D03G0204600.1	1D	89.877	405	990	77006634	77010328
1801	AET1D6G0099800LC.1	LC	1D	80304998	80305435	438	TraesCS2D03G1047800LC.1	2D	96.805	313	453	576861377	576861829	TraesCS4D03G0261400LC.1	4D	98.276	290	429	117952953	117954470
1802	AET1D6G0080900.1	HC	1D	80306076	80310822	1344	TraesCS1D03G0204800.1	1D	99.926	1344	1344	77171298	77178569	TraesCS5D03G0484700LC.1	5D	90.099	404	663	314644878	314646668
1803	AET1D6G0100000LC.1	LC	1D	80540213	80540773	561	TraesCS6D03G0360000LC.1	6D	99.643	560	1791	161612642	161620589	TraesCS1D03G0778100LC.1	1D	99.643	560	1440	422119652	422121335	TraesCS4D03G0426000LC.1	4D	98.929	560	579	298187304	298187882
1804	AET1D6G0099900LC.1	LC	1D	80540213	80540682	357	TraesCS1D03G0747300LC.1	1D	99.44	357	357	412091411	412091880	TraesCS1D03G0932500LC.1	1D	99.16	357	357	469920496	469920962	TraesCS1D03G0778100LC.1	1D	100	343	1440	422119652	422121335
1805	AET1D6G0081000.1	HC	1D	80555908	80568695	3000	TraesCS1D03G0204900.1	1D	99.767	3000	3000	77458902	77472081	TraesCS5D03G1087800.2	5D	72.202	1126	3078	530448079	530465403
1806	AET1D6G0100100LC.1	LC	1D	80555908	80558855	723	TraesCS1D03G0204900.1	1D	99.032	723	3000	77458902	77472081	TraesCS5D03G1087800.2	5D	77.778	279	3078	530448079	530465403
1807	AET1D6G0081100.1	HC	1D	80558860	80568695	2271	TraesCS1D03G0204900.1	1D	99.824	2270	3000	77458902	77472081
1808	AET1D6G0081200.1	HC	1D	80632039	80634327	975	TraesCS1D03G0205200.1	1D	99.897	975	975	77528427	77530707
1809	AET1D6G0081300.1	HC	1D	80678015	80689499	2934	TraesCS1D03G0205300.1	1D	99.966	2934	2934	77582925	77594728	TraesCS3D03G0392800.1	3D	80.757	2115	3027	163726843	163735680
1810	AET1D6G0100200LC.1	LC	1D	80814232	80814949	720	TraesCS1D03G0205500LC.1	1D	98.611	720	819	77719595	77720413	TraesCS1D03G0205600LC.1	1D	98.155	542	540	77719626	77720165
1811	AET1D6G0100300LC.1	LC	1D	80815508	80815968	351	TraesCS1D03G0205700LC.1	1D	100	242	393	77720919	77722311
1812	AET1D6G0100400LC.1	LC	1D	80819517	80819882	366	TraesCS1D03G0205800LC.1	1D	99.684	316	339	77724928	77725266	TraesCS6D03G0316200LC.1	6D	96.721	61	732	132017913	132018992
1813	AET1D6G0100500LC.1	LC	1D	80820635	80822233	1599	TraesCS5D03G0541900LC.1	5D	98.247	1597	2208	343300305	343302512	TraesCS1D03G0205900LC.1	1D	99.292	1130	1128	77726503	77727630	TraesCS5D03G0768700LC.1	5D	98.566	976	3321	433978635	433981955
1814	AET1D6G0100600LC.1	LC	1D	81225222	81225506	285	TraesCS1D03G0206200LC.1	1D	98.596	285	633	78108856	78109488	TraesCS7D03G0766700LC.1	7D	93.617	282	435	414723967	414724401	TraesCS6D03G0243600LC.1	6D	86.331	278	492	99965716	99966207
1815	AET1D6G0100700LC.1	LC	1D	81236169	81236507	339	TraesCS1D03G0206300LC.1	1D	99.705	339	720	78115431	78117371	TraesCS5D03G0544700.1	5D	82.117	274	1164	345206555	345208186
1816	AET1D6G0081400.1	HC	1D	81442163	81458095	3291	TraesCS1D03G0206700.2	1D	99.934	3016	3414	78289913	78306940
1817	AET1D6G0100800LC.1	LC	1D	81460399	81460758	360	TraesCS1D03G0206800LC.1	1D	100	360	360	78298582	78309293	TraesCS3D03G0267000LC.1	3D	95.238	63	465	85014947	85015411	TraesCS7D03G1233900LC.1	7D	95.161	62	675	621738075	621738749
1818	AET1D6G0081500.1	HC	1D	81879859	81888133	2673	TraesCS1D03G0207300.2	1D	99.962	2644	2895	78716809	78725902	TraesCS5D03G0098300.4	5D	75.281	890	2982	37669607	37679484
1819	AET1D6G0100900LC.1	LC	1D	82004834	82005049	216	TraesCS2D03G0833500LC.1	2D	88.732	213	807	470585455	470586315	TraesCS3D03G1051900LC.1	3D	88.263	213	390	579575349	579575738	TraesCS1D03G0517100LC.1	1D	88.263	213	390	291775303	291775692
1820	AET1D6G0081600.1	HC	1D	82025271	82029751	1545	TraesCS1D03G0207500.2	1D	100	881	1659	78839884	78845104
1821	AET1D6G0081700.1	HC	1D	82035392	82040850	2277	TraesCS1D03G0207600.1	1D	99.912	2277	2277	78850285	78856085
1822	AET1D6G0101000LC.1	LC	1D	82043209	82043400	192	TraesCS5D03G0326900LC.1	5D	91.192	193	1479	205760066	205761619	TraesCS3D03G0611000LC.1	3D	90.374	187	336	366496914	366497249	TraesCS5D03G1197100LC.1	5D	89.062	192	192	560109495	560109686
1823	AET1D6G0081800.1	HC	1D	82131037	82132479	1317	TraesCS1D03G0207700.1	1D	99.848	1317	1317	78950538	78952289	TraesCS1D03G0209600.1	1D	95.506	1313	1317	79099224	79101561	TraesCS1D03G0208000LC.1	1D	95.284	1251	1233	79024135	79025685
1824	AET1D6G0101100LC.1	LC	1D	82145318	82145821	504	TraesCS1D03G0207800LC.1	1D	100	426	1344	78972201	78974718	TraesCS7D03G0390300.1	7D	93.25	400	399	126648591	126648989	TraesCS5D03G1133900.1	5D	85.55	436	2589	543793315	543795903
1825	AET1D6G0101200LC.1	LC	1D	82199249	82199962	714	TraesCS1D03G0208000LC.1	1D	97.486	716	1233	79024135	79025685	TraesCS1D03G0209600.1	1D	96.936	718	1317	79099224	79101561	TraesCS1D03G0207700.1	1D	94.737	722	1317	78950538	78952289
1826	AET1D6G0101300LC.1	LC	1D	82200149	82201059	393	TraesCS1D03G0207700.1	1D	97.396	384	1317	78950538	78952289	TraesCS1D03G0208000LC.1	1D	99.417	343	1233	79024135	79025685	TraesCS1D03G0209600.1	1D	94.531	384	1317	79099224	79101561
1827	AET1D6G0101400LC.1	LC	1D	82213824	82214015
1828	AET1D6G0101500LC.1	LC	1D	82252167	82252526	360	TraesCS7D03G0523300LC.1	7D	91.193	352	348	199612325	199612672	TraesCS6D03G0573000LC.1	6D	94.702	302	660	350213368	350214795	TraesCS7D03G0523100LC.1	7D	90.625	352	348	199603859	199604206
1829	AET1D6G0101600LC.1	LC	1D	82263545	82263964	420	TraesCS1D03G0209200LC.1	1D	98.81	420	420	79088701	79089120
1830	AET1D6G0081900.1	HC	1D	82274171	82275614	1317	TraesCS1D03G0209600.1	1D	99.772	1317	1317	79099224	79101561	TraesCS1D03G0207700.1	1D	95.583	1313	1317	78950538	78952289	TraesCS1D03G0208000LC.1	1D	95.589	1247	1233	79024135	79025685
1831	AET1D6G0082000.1	HC	1D	82804734	82806925	1272	TraesCS1D03G0210000.1	1D	99.921	1272	1272	79631235	79634798	TraesCS5D03G0004700.1	5D	74.954	1078	1269	2665098	2671307
1832	AET1D6G0082100.1	HC	1D	82809147	82812075	1545	TraesCS1D03G0210100.1	1D	99.867	1502	1512	79636666	79639422	TraesCS1D03G0854000.1	1D	74.291	494	1497	448112016	448114540	TraesCS1D03G0171900.1	1D	75.067	373	1473	60101647	60103763
1833	AET1D6G0082200.1	HC	1D	82851269	82855269	1317	TraesCS1D03G0210200.2	1D	99.837	1227	1227	79678684	79683042
1834	AET1D6G0082300.1	HC	1D	83147121	83150294	1830	TraesCS1D03G0210300.1	1D	99.945	1830	1830	79973745	79977764
1835	AET1D6G0101700LC.1	LC	1D	83152882	83153290	207	TraesCS2D03G0852400LC.1	2D	99.363	157	489	478725873	478726560	TraesCS1D03G0210400LC.1	1D	97.315	149	894	79979098	79980066	TraesCS6D03G0005100LC.1	6D	95.862	145	423	894363	895418
1836	AET1D6G0082400.1	HC	1D	83156906	83159713	1848	TraesCS1D03G0210600.1	1D	99.892	1848	1848	79983650	79986457
1837	AET1D6G0101800LC.1	LC	1D	83282691	83283160	357	TraesCS1D03G0932500LC.1	1D	97.759	357	357	469920496	469920962	TraesCS3D03G0196600LC.1	3D	97.479	357	357	50209709	50210178	TraesCS1D03G0747300LC.1	1D	97.479	357	357	412091411	412091880
1838	AET1D6G0101900LC.1	LC	1D	83291682	83292251	471	TraesCS1D03G0211100LC.1	1D	99.363	471	591	80118842	80119626	TraesCS7D03G0665100LC.1	7D	98.089	471	591	312687322	312688083	TraesCS3D03G0357600LC.1	3D	97.877	471	471	140546255	140546824
1839	AET1D6G0102000LC.1	LC	1D	83318238	83318786	465	TraesCS1D03G0211400LC.1	1D	100	465	465	80145590	80146138	TraesCS1D03G0212100.1	1D	93.671	474	1137	80518678	80520587
1840	AET1D6G0102100LC.1	LC	1D	83331348	83332028
1841	AET1D6G0082500.1	HC	1D	83333379	83337591	2928	TraesCS1D03G0211600.1	1D	99.863	2928	2928	80160246	80165704
1842	AET1D6G0102200LC.1	LC	1D	83365328	83365792	465	TraesCS1D03G0211800LC.1	1D	99.57	465	465	80194211	80194675
1843	AET1D6G0102300LC.1	LC	1D	83365852	83367171	1320	TraesCS1D03G0211900.1	1D	99.697	1320	2355	80194735	80198136
1844	AET1D6G0102400LC.1	LC	1D	83367258	83369252	951	TraesCS1D03G0211900.1	1D	99.369	951	2355	80194735	80198136
1845	AET1D6G0082600.1	HC	1D	83690131	83691766	1137	TraesCS1D03G0212100.1	1D	99.912	1137	1137	80518678	80520587	TraesCS1D03G0211400LC.1	1D	93.671	474	465	80145590	80146138	TraesCS6D03G0620800.1	6D	76.633	980	1143	384838548	384841882
1846	AET1D6G0082700.1	HC	1D	83715504	83717394	1362	TraesCS1D03G0212200.1	1D	99.559	1362	1362	80543174	80546587
1847	AET1D6G0082800.1	HC	1D	83718774	83723084	1359	TraesCS1D03G0212300.1	1D	99.853	1359	1359	80547167	80551981
1848	AET1D6G0082900.1	HC	1D	83733250	83738891	3567	TraesCS1D03G0212500.3	1D	99.801	3516	3585	80561864	80568157
1849	AET1D6G0083000.1	HC	1D	83740199	83744488	2226	TraesCS1D03G0212600.1	1D	99.82	2226	2364	80568506	80573588	TraesCS1D03G0212700LC.1	1D	99.511	409	411	80572773	80573413
1850	AET1D6G0083100.1	HC	1D	83744864	83745879	696	TraesCS1D03G0212800.1	1D	99.856	696	696	80573599	80574945
1851	AET1D6G0102500LC.1	LC	1D	83786470	83786742
1852	AET1D6G0083200.1	HC	1D	83804221	83806146	1815	TraesCS1D03G0213000.1	1D	100	1815	1815	80632319	80635428	TraesCS2D03G1194900LC.1	2D	92.202	218	309	622299397	622300222
1853	AET1D6G0102600LC.1	LC	1D	83970815	83971579	765	TraesCS6D03G0502800LC.1	6D	93.519	756	1761	305154216	305155976	TraesCS5D03G0980000LC.1	5D	93.131	757	2169	499916236	499918404	TraesCS4D03G0804700LC.1	4D	93.295	701	819	500638272	500639090
1854	AET1D6G0083300.1	HC	1D	83979769	83981517	1749	TraesCS1D03G0213200.1	1D	99.886	1749	1749	80842813	80844561	TraesCS1D03G0213100LC.1	1D	99.886	1749	1905	80842732	80844636	TraesCS4D03G0038800.1	4D	83.445	447	1803	10985502	10987428
1855	AET1D6G0083400.1	HC	1D	84178003	84180221	1632	TraesCS1D03G0213300.1	1D	100	1425	1425	81027139	81029703	TraesCS5D03G0508800.1	5D	80.355	1013	1362	329107160	329110183	TraesCS5D03G0508000.1	5D	79.381	970	1341	328384744	328387241
1856	AET1D6G0102700LC.1	LC	1D	84182854	84183669	591	TraesCS1D03G0213500LC.1	1D	99.831	591	591	81032060	81032875	TraesCS2D03G0766200LC.1	2D	91.985	549	663	429744206	429745029	TraesCS6D03G0092000LC.1	6D	96.812	345	993	20853977	20854969
1857	AET1D6G0102800LC.1	LC	1D	84184049	84184318	270	TraesCS1D03G0213700LC.1	1D	100	270	1017	81033255	81034273	TraesCS7D03G0063900LC.1	7D	95.556	270	507	14434339	14434845	TraesCS6D03G0092000LC.1	6D	94.074	270	993	20853977	20854969
1858	AET1D6G0102900LC.1	LC	1D	84186526	84186854	333	TraesCS6D03G0092200LC.1	6D	95.796	333	663	20857024	20866454	TraesCS7D03G0186300LC.1	7D	98.833	257	255	49803997	49804251	TraesCS7D03G0064200LC.1	7D	98.833	257	255	14437062	14437316
1859	AET1D6G0103000LC.1	LC	1D	84196897	84197112	216	TraesCS6D03G0502800LC.1	6D	94.313	211	1761	305154216	305155976	TraesCS5D03G0367900LC.1	5D	94.313	211	519	236615618	236616136	TraesCS4D03G0804700LC.1	4D	93.333	210	819	500638272	500639090
1860	AET1D6G0103100LC.1	LC	1D	84324895	84325312	330	TraesCS5D03G0341600.1	5D	96.97	330	423	218485582	218486094	TraesCS7D03G0755300.1	7D	96.667	330	423	405564765	405565257	TraesCS5D03G0624400.1	5D	96.667	330	423	378219693	378220185
1861	AET1D6G0083500.1	HC	1D	84408636	84410291	1656	TraesCS1D03G0214100.1	1D	99.94	1656	1767	81252510	81254935	TraesCS3D03G0977300.1	3D	91.913	1657	1770	555006121	555008205	TraesCS3D03G0978100.1	3D	91.496	1658	1656	555118315	555119970
1862	AET1D6G0103200LC.1	LC	1D	84449813	84450511	639	TraesCS1D03G0214200.1	1D	99.346	306	516	81294208	81295352	TraesCS6D03G0380600.1	6D	97.712	306	927	177447917	177449362	TraesCS7D03G0145300.1	7D	97.386	306	492	37114552	37115672
1863	AET1D6G0083600.1	HC	1D	84470840	84473655	1326	TraesCS1D03G0214300LC.1	1D	100	375	375	81317237	81317611	TraesCS5D03G0071800.1	5D	74.044	366	2688	27369407	27372636	TraesCS5D03G0062100.1	5D	73.224	366	1851	23114073	23115923
1864	AET1D6G0103300LC.1	LC	1D	84670566	84670892
1865	AET1D6G0083700.1	HC	1D	84680288	84683401	1743	TraesCS1D03G0215300LC.1	1D	97.421	1202	2532	81579981	81586598	TraesCS2D03G0948500LC.1	2D	98.224	563	1467	537094807	537096806	TraesCS3D03G1000600.1	3D	93.75	656	699	562375659	562379759
1866	AET1D6G0103400LC.1	LC	1D	85004797	85012478	627	TraesCS1D03G0246100LC.1	1D	97.207	537	4332	98570811	98583878	TraesCS7D03G0704600LC.1	7D	91.459	562	3216	372369431	372392671	TraesCS6D03G0462100LC.1	6D	98.119	319	552	270506737	270512162
1867	AET1D6G0103500LC.1	LC	1D	85012668	85013745	657	TraesCS2D03G0534300LC.1	2D	96.302	649	786	264720292	264721577	TraesCS4D03G0200400LC.1	4D	96.148	649	1377	79671368	79673377	TraesCS3D03G0476300LC.1	3D	95.893	633	1128	255881462	255883147
1868	AET1D6G0103600LC.1	LC	1D	85013872	85016353	1527	TraesCS7D03G0585500LC.1	7D	91.058	1040	1842	236364254	236367836	TraesCS1D03G0246100LC.1	1D	97.087	515	4332	98570811	98583878	TraesCS7D03G0731200LC.1	7D	96.318	516	2439	389318990	389324102
1869	AET1D6G0103700LC.1	LC	1D	85016561	85018222	381	TraesCS7D03G0731200LC.1	7D	96.561	378	2439	389318990	389324102	TraesCS1D03G0246100LC.1	1D	95.668	277	4332	98570811	98583878	TraesCS4D03G0200600LC.1	4D	95.307	277	825	79674966	79676138
1870	AET1D6G0103800LC.1	LC	1D	85018364	85018908	393	TraesCS7D03G0731200LC.1	7D	96.939	392	2439	389318990	389324102	TraesCS3D03G0476400LC.1	3D	96.429	392	2115	255884061	255888508	TraesCS2D03G0534500LC.1	2D	96.419	391	1518	264723784	264726730
1871	AET1D6G0103900LC.1	LC	1D	85018978	85019924	561	TraesCS3D03G0592100LC.1	3D	97.133	558	981	354666590	354668241	TraesCS4D03G0200800LC.1	4D	96.774	558	705	79677354	79678575	TraesCS1D03G0235800LC.1	1D	96.595	558	981	91165225	91166874
1872	AET1D6G0104000LC.1	LC	1D	85025568	85026878	651	TraesCS3D03G0592000.1	3D	95.679	648	771	354659947	354661376	TraesCS2D03G0534800.1	2D	95.37	648	777	264733502	264734936	TraesCS1D03G0236000.1	1D	95.37	648	771	91172674	91174103
1873	AET1D6G0083800.1	HC	1D	85211612	85212679	1068	TraesCS1D03G0215700.1	1D	100	1068	1068	82105149	82106446
1874	AET1D6G0083900.1	HC	1D	85248952	85249521	480	TraesCS1D03G0195500.1	1D	99.583	480	480	72363083	72363849	TraesCS7D03G0541000LC.1	7D	98.333	480	732	209182454	209183275	TraesCS2D03G1004100LC.1	2D	97.917	480	693	560992531	560998582
1875	AET1D6G0084000.1	HC	1D	85255241	85263558	1806	TraesCS1D03G0215900.1	1D	99.834	1806	1806	82148622	82157468
1876	AET1D6G0084100.1	HC	1D	85265276	85267138	1863	TraesCS1D03G0216000.1	1D	100	1857	1857	82158826	82161200
1877	AET1D6G0084200.1	HC	1D	85270325	85272806	2124	TraesCS1D03G0216100.1	1D	95.81	2124	2106	82163869	82166306	TraesCS2D03G0468200.1	2D	81.692	934	2043	191061184	191064744	TraesCS6D03G0028100.1	6D	80.621	934	2058	5601880	5605627
1878	AET1D6G0104100LC.1	LC	1D	85320026	85320320	297	TraesCS2D03G0475500LC.1	2D	98.316	297	432	194355258	194355689	TraesCS6D03G0249200LC.1	6D	97.98	297	399	102309885	102310283	TraesCS5D03G0720500LC.1	5D	97.98	297	429	415043987	415044417
1879	AET1D6G0104200LC.1	LC	1D	85334557	85335026	357	TraesCS1D03G0747300LC.1	1D	96.919	357	357	412091411	412091880	TraesCS6D03G0360000LC.1	6D	97.959	343	1791	161612642	161620589	TraesCS1D03G0932500LC.1	1D	96.639	357	357	469920496	469920962
1880	AET1D6G0104300LC.1	LC	1D	85337423	85338028
1881	AET1D6G0084300.1	HC	1D	85339338	85340814	1251	TraesCS1D03G0216700.1	1D	99.68	1251	1251	82232546	82234445	TraesCS1D03G0217200.1	1D	77.847	808	1137	82268954	82270875
1882	AET1D6G0084400.1	HC	1D	85344196	85346186	930	TraesCS1D03G0216800.1	1D	100	789	789	82236880	82239649
1883	AET1D6G0084500.1	HC	1D	85383230	85384387	1158	TraesCS1D03G0216900.1	1D	99.741	1158	1158	82258947	82260661	TraesCS1D03G0217200.1	1D	82.515	1161	1137	82268954	82270875	TraesCS1D03G0216700.1	1D	78.454	427	1251	82232546	82234445
1884	AET1D6G0084600.1	HC	1D	85393088	85394224	1137	TraesCS1D03G0217200.1	1D	99.912	1137	1137	82268954	82270875	TraesCS1D03G0216900.1	1D	82.343	1161	1158	82258947	82260661	TraesCS1D03G0216700.1	1D	77.571	807	1251	82232546	82234445
1885	AET1D6G0084700.1	HC	1D	85397054	85398145	1092	TraesCS1D03G0217300.1	1D	99.908	1092	1092	82273323	82275072
1886	AET1D6G0084800.1	HC	1D	85400323	85401486	1164	TraesCS1D03G0217400.1	1D	99.742	1164	1557	82276274	82285526
1887	AET1D6G0104400LC.1	LC	1D	85411512	85411997	486	TraesCS5D03G0541300LC.1	5D	94.845	485	711	342699598	342700308	TraesCS3D03G0159800LC.1	3D	94.227	485	711	40834242	40834952	TraesCS2D03G0695500LC.1	2D	94.021	485	552	385825664	385826215
1888	AET1D6G0084900.1	HC	1D	85419785	85420831	1047	TraesCS1D03G0217900.1	1D	99.809	1047	1047	82297586	82299151	TraesCS1D03G0872300.1	1D	77.493	1013	1047	454433688	454434734	TraesCS7D03G0054500.1	7D	75.365	548	1074	11569127	11570200
1889	AET1D6G0085000.1	HC	1D	85441787	85443376
1890	AET1D6G0085100.1	HC	1D	85445594	85446352	759	TraesCS1D03G0218100.1	1D	100	466	2394	82314860	82325481	TraesCS3D03G1199400LC.1	3D	75	172	4407	619004653	619009239
1891	AET1D6G0085200.1	HC	1D	85482902	85484758	315	TraesCS1D03G0218200.1	1D	99.683	315	315	82348261	82350411
1892	AET1D6G0085300.1	HC	1D	85485317	85485583	267	TraesCS1D03G0218300LC.1	1D	99.627	268	291	82350734	82351024
1893	AET1D6G0085400.1	HC	1D	85486105	85486779	675	TraesCS1D03G0218400.1	1D	100	675	675	82351260	82352197
1894	AET1D6G0104500LC.1	LC	1D	85644572	85644907	336	TraesCS1D03G0500400LC.1	1D	91.045	335	714	278241793	278242506	TraesCS4D03G0707100LC.1	4D	86.826	334	492	468467138	468467629	TraesCS7D03G0899600LC.1	7D	86.792	318	1095	498016678	498017772
1895	AET1D6G0104600LC.1	LC	1D	85666298	85666672	375	TraesCS6D03G0512000LC.2	6D	89.948	388	2607	313466854	313469460	TraesCS4D03G0611800LC.1	4D	89.175	388	585	423970421	423971005	TraesCS1D03G0362700LC.1	1D	89.175	388	585	201664203	201664787
1896	AET1D6G0085500.1	HC	1D	85667606	85673869	1167	TraesCS1D03G0218600.1	1D	99.143	1167	1611	82531275	82538317
1897	AET1D6G0085600.1	HC	1D	85750276	85755073	1641	TraesCS1D03G0218700.1	1D	99.756	1641	1641	82613769	82619545
1898	AET1D6G0085700.1	HC	1D	86061769	86062527	759	TraesCS1D03G0219600.1	1D	91.237	776	786	83005353	83006138	TraesCS1D03G0275100LC.1	1D	85.197	304	309	114915223	114915531
1899	AET1D6G0104700LC.1	LC	1D	86078872	86079879	717	TraesCS7D03G0971900LC.1	7D	99.59	244	576	532215456	532216031	TraesCS7D03G0843900LC.1	7D	99.59	244	591	462096769	462097359	TraesCS7D03G0411400LC.1	7D	99.59	244	591	138380699	138381289
1900	AET1D6G0104800LC.1	LC	1D	86086314	86086574	261	TraesCS4D03G0754600LC.1	4D	99.618	262	1830	485012237	485014066	TraesCS7D03G1126300LC.1	7D	98.473	262	309	589666145	589666453	TraesCS3D03G0010700LC.1	3D	98.473	262	309	1853265	1853573
1901	AET1D6G0104900LC.1	LC	1D	86114987	86115559	477	TraesCS1D03G0219300LC.1	1D	98.933	375	606	82984901	82985835	TraesCS5D03G1202000LC.1	5D	86.325	468	471	561224516	561230442	TraesCS5D03G0773000LC.1	5D	97.279	294	303	434827872	434828174
1902	AET1D6G0105000LC.1	LC	1D	86115801	86116210	306	TraesCS2D03G1249700LC.1	2D	94.502	291	378	636568860	636569280	TraesCS5D03G0772900LC.1	5D	93.581	296	411	434827109	434827519	TraesCS5D03G1202300LC.1	5D	86.622	299	303	561236165	561236467
1903	AET1D6G0105100LC.1	LC	1D	86120575	86122402	1356	TraesCS1D03G0219700.1	1D	89.364	1053	1896	83111438	83118677	TraesCS1D03G0219000.1	1D	100	70	603	82976290	82990697
1904	AET1D6G0085800.1	HC	1D	86132087	86132884	798	TraesCS1D03G0219600.1	1D	99.873	786	786	83005353	83006138	TraesCS1D03G0275100LC.1	1D	92.857	308	309	114915223	114915531
1905	AET1D6G0085900.1	HC	1D	86237961	86245431	1959	TraesCS1D03G0219700.1	1D	97.71	1048	1896	83111438	83118677	TraesCS1D03G0219000.1	1D	96.02	603	603	82976290	82990697
1906	AET1D6G0086000.1	HC	1D	86249243	86250415	1173	TraesCS1D03G0219900.1	1D	98.465	1173	1173	83177091	83178352	TraesCS3D03G0354500.1	3D	89.655	1218	1218	137271473	137272690
1907	AET1D6G0086100.1	HC	1D	86296244	86297416	1173	TraesCS1D03G0219900.1	1D	99.829	1173	1173	83177091	83178352	TraesCS3D03G0354500.1	3D	89.327	1218	1218	137271473	137272690
1908	AET1D6G0086200.1	HC	1D	86309918	86328596	1026	TraesCS1D03G0220100.1	1D	99.903	1026	1026	83190777	83209899	TraesCS4D03G0548100.1	4D	73.548	775	981	385949083	385953744
1909	AET1D6G0105200LC.1	LC	1D	86566694	86567033	256	TraesCS1D03G0220200LC.1	1D	99.609	256	507	83443582	83446212	TraesCS5D03G0833600LC.1	5D	84.043	188	396	448556491	448557400
1910	AET1D6G0105300LC.1	LC	1D	86581739	86582605	867	TraesCS1D03G0220300LC.1	1D	98.167	873	864	83458583	83459624	TraesCS2D03G0823500LC.1	2D	97.397	461	456	463387558	463388234	TraesCS2D03G0276500LC.1	2D	97.862	421	831	79383980	79384810
1911	AET1D6G0105400LC.1	LC	1D	86583050	86584405	552	TraesCS1D03G0220400LC.1	1D	99.814	537	1077	83459918	83461189	TraesCS2D03G0276400LC.1	2D	98.51	537	1875	79381783	79383943
1912	AET1D6G0105500LC.1	LC	1D	86584630	86585231	492	TraesCS1D03G0220500LC.1	1D	99.593	492	759	83461231	83462099	TraesCS2D03G0276400LC.1	2D	96.748	492	1875	79381783	79383943
1913	AET1D6G0105600LC.1	LC	1D	86595783	86596527	396	TraesCS1D03G0220800LC.1	1D	97.688	173	381	83473533	83479994	TraesCS4D03G0413100LC.2	4D	90.05	201	330	287290137	287295924
1914	AET1D6G0105700LC.1	LC	1D	86598691	86599672	393	TraesCS1D03G0220900LC.1	1D	100	393	393	83476434	83477415
1915	AET1D6G0105800LC.1	LC	1D	86600230	86600604	375	TraesCS1D03G0221000LC.1	1D	99.733	375	375	83477973	83478446
1916	AET1D6G0086300.1	HC	1D	86734653	86738393	1701	TraesCS1D03G0221100.1	1D	99.824	1701	1701	83612397	83616628	TraesCS2D03G1273300LC.1	2D	80.368	1141	1206	641401616	641404606
1917	AET1D6G0086400.1	HC	1D	86739057	86739799	669	TraesCS1D03G0221200.1	1D	100	669	669	83616905	83617944	TraesCS1D03G0221300.1	1D	92.042	666	675	83704909	83705860	TraesCS1D03G0221500.1	1D	87.294	669	750	83707614	83709598
1918	AET1D6G0086500.1	HC	1D	86832951	86833743	675	TraesCS1D03G0221300.1	1D	100	675	675	83704909	83705860	TraesCS1D03G0221200.1	1D	92.042	666	669	83616905	83617944	TraesCS1D03G0221500.1	1D	87.761	670	750	83707614	83709598
1919	AET1D6G0086600.1	HC	1D	86836857	86837617	672	TraesCS1D03G0221500.1	1D	100	672	750	83707614	83709598	TraesCS1D03G0221300.1	1D	87.761	670	675	83704909	83705860	TraesCS1D03G0222800.1	1D	87.149	677	675	83982254	83983225
1920	AET1D6G0086700.1	HC	1D	86845800	86846748	687	TraesCS1D03G0221600.1	1D	100	687	687	83717716	83718775	TraesCS1D03G0221700.1	1D	89.244	688	681	83800058	83801179	TraesCS2D03G0080400.1	2D	71.722	633	651	16293087	16294176
1921	AET1D6G0086800.1	HC	1D	86920087	86920957	681	TraesCS1D03G0221700.1	1D	100	681	681	83800058	83801179	TraesCS1D03G0221600.1	1D	89.244	688	687	83717716	83718775	TraesCS2D03G1314000.1	2D	73.95	238	660	649182444	649185594
1922	AET1D6G0105900LC.1	LC	1D	86928322	86928654	333	TraesCS1D03G0222100LC.1	1D	100	333	390	83806776	83809006	TraesCS5D03G0050700LC.1	5D	92.069	290	336	15385987	15386322
1923	AET1D6G0106000LC.1	LC	1D	86930991	86931302	312	TraesCS7D03G1127500LC.1	7D	85.39	308	624	590109547	590110740	TraesCS5D03G0861600LC.1	5D	84.79	309	624	456871460	456872661	TraesCS2D03G0940100LC.1	2D	83.117	308	615	533464865	533466016
1924	AET1D6G0106100LC.1	LC	1D	86937577	86938143	567	TraesCS1D03G0222200.1	1D	99.824	567	1266	83809041	83818125	TraesCS1D03G0154100.1	1D	92.094	468	1320	53216071	53217835	TraesCS1D03G0155000.1	1D	91.507	471	1932	53320641	53323827
1925	AET1D6G0106200LC.1	LC	1D	86938193	86938633	441	TraesCS1D03G0153900.1	1D	88.209	441	2439	53180756	53183946	TraesCS1D03G0153800.1	1D	87.302	441	2472	53163622	53166614	TraesCS1D03G0154800.1	1D	87.104	442	2442	53271673	53275022
1926	AET1D6G0086900.1	HC	1D	86960160	86961496	1182	TraesCS1D03G0222500LC.1	1D	99.831	1182	1182	83839529	83840865	TraesCS5D03G1125500LC.1	5D	98.816	1182	1182	542153956	542155292	TraesCS4D03G0681100LC.1	4D	92.152	1185	1182	459377736	459379072
1927	AET1D6G0087000.1	HC	1D	86970894	86971462	495	TraesCS1D03G0222600.1	1D	99.798	495	768	83841198	83850830	TraesCS5D03G1125600.1	5D	99.192	495	768	542155626	542156467	TraesCS4D03G0310400LC.1	4D	99.192	495	495	145731410	145731978
1928	AET1D6G0106300LC.1	LC	1D	86971958	86972363	168	TraesCS1D03G0260200LC.1	1D	90.964	166	870	107371856	107373259
1929	AET1D6G0106400LC.1	LC	1D	87097572	87098049	476	TraesCS6D03G0415000LC.1	6D	97.899	476	666	211328506	211329171	TraesCS5D03G0363100LC.1	5D	96.868	479	2142	234545991	234548132	TraesCS1D03G0537500LC.1	1D	98.054	411	423	302607770	302608312
1930	AET1D6G0087100.1	HC	1D	87105083	87105840	675	TraesCS1D03G0222800.1	1D	99.852	675	675	83982254	83983225	TraesCS1D03G0221500.1	1D	87.001	677	750	83707614	83709598	TraesCS1D03G0221300.1	1D	86.815	675	675	83704909	83705860
1931	AET1D6G0087200.1	HC	1D	87116022	87116945	924	TraesCS1D03G0222900.1	1D	99.892	924	924	83993068	83994333
1932	AET1D6G0106500LC.1	LC	1D	87129716	87130054	339	TraesCS7D03G0297900.1	7D	80.062	321	1761	86093776	86095696
1933	AET1D6G0106600LC.1	LC	1D	87130090	87131259	1170	TraesCS1D03G0223000.1	1D	99.844	641	1311	84007317	84008707	TraesCS7D03G0297900.1	7D	84.492	1180	1761	86093776	86095696	TraesCS7D03G0516900.1	7D	84.367	1177	1764	195959316	195961079
1934	AET1D6G0106700LC.1	LC	1D	87174592	87174861	270	TraesCS1D03G0223100.1	1D	99.621	264	288	84051785	84052213	TraesCS4D03G0590700LC.1	4D	94.737	266	288	414108975	414109262	TraesCS2D03G0596900.1	2D	94.737	266	288	316889519	316889807
1935	AET1D6G0106800LC.1	LC	1D	87266996	87268329	900	TraesCS7D03G1208000LC.1	7D	98.413	252	321	616109760	616110245	TraesCS1D03G0938100LC.1	1D	98.413	252	321	470994679	470995163	TraesCS1D03G0699700LC.1	1D	98.016	252	321	393661391	393661876
1936	AET1D6G0106900LC.1	LC	1D	87283831	87284690	684	TraesCS1D03G0223400LC.1	1D	100	394	1008	84161317	84162761	TraesCS3D03G0325800LC.1	3D	98.477	394	1878	121850212	121852523	TraesCS2D03G0977600LC.1	2D	97.772	404	1596	548315709	548317659
1937	AET1D6G0107000LC.1	LC	1D	87285902	87286334	354	TraesCS6D03G0283900LC.1	6D	98.592	355	1878	114731406	114733717	TraesCS3D03G0325800LC.1	3D	98.592	355	1878	121850212	121852523	TraesCS1D03G0529700LC.1	1D	98.31	355	825	299550612	299551866
1938	AET1D6G0087300.1	HC	1D	87437378	87437923	546	TraesCS1D03G0223600.1	1D	99.817	546	546	84311905	84312450
1939	AET1D6G0107100LC.1	LC	1D	87452757	87452981	225	TraesCS1D03G0489400LC.1	1D	86.283	226	501	268217679	268218179	TraesCS5D03G0466000LC.1	5D	85.841	226	501	303507290	303507790	TraesCS5D03G0402000LC.1	5D	81.614	223	402	259246727	259247128
1940	AET1D6G0107200LC.1	LC	1D	87456618	87457094	477	TraesCS2D03G1337000LC.1	2D	79.821	223	2724	655073302	655078825
1941	AET1D6G0087400.1	HC	1D	87461281	87464071	1248	TraesCS1D03G0223700.2	1D	99.679	1248	1335	84335642	84338850	TraesCS1D03G0224000.1	1D	94.551	1248	1341	84441777	84447206	TraesCS1D03G0961100.1	1D	83.333	186	1284	477463302	477465352
1942	AET1D6G0087500.1	HC	1D	87567594	87571033	1125	TraesCS1D03G0224000.1	1D	99.819	1102	1341	84441777	84447206	TraesCS1D03G0223700.2	1D	95.372	1102	1335	84335642	84338850	TraesCS1D03G0961400.1	1D	83.784	185	1233	477539608	477541352
1943	AET1D6G0107300LC.1	LC	1D	87572714	87573229	516	TraesCS1D03G0224100LC.1	1D	99.42	517	1014	84448358	84449371	TraesCS6D03G0866200LC.1	6D	98.453	517	693	480486461	480499856	TraesCS2D03G0429100LC.1	2D	98.259	517	4305	159505706	159510010
1944	AET1D6G0107400LC.1	LC	1D	87575284	87576219	936	TraesCS6D03G0493700LC.1	6D	98.397	936	1473	298832025	298833497	TraesCS6D03G0489100LC.1	6D	98.397	936	2985	295635499	295638761	TraesCS2D03G0461400LC.1	2D	98.397	936	2511	185852472	185854982
1945	AET1D6G0107500LC.1	LC	1D	87581730	87584389	2007	TraesCS1D03G0224500LC.1	1D	100	671	1239	84457774	84459012	TraesCS1D03G0224400LC.1	1D	99.759	415	429	84457667	84460337	TraesCS4D03G0258400LC.1	4D	96.552	406	420	115399082	115400726
1946	AET1D6G0087600.1	HC	1D	87649051	87650520	996	TraesCS1D03G0224600.1	1D	99.799	996	996	84525850	84527729	TraesCS1D03G0224800.1	1D	93.718	987	996	84640687	84642518
1947	AET1D6G0107600LC.1	LC	1D	87652832	87653248	417	TraesCS1D03G0224700LC.1	1D	99.76	417	417	84529829	84534698
1948	AET1D6G0087700.1	HC	1D	87762197	87763658	996	TraesCS1D03G0224800.1	1D	99.699	996	996	84640687	84642518	TraesCS1D03G0224600.1	1D	93.617	987	996	84525850	84527729
1949	AET1D6G0087800.1	HC	1D	87999252	88000447	1023	TraesCS1D03G0224900.1	1D	99.902	1023	1023	84882179	84883961	TraesCS7D03G0986600.1	7D	87.843	1020	1038	537784055	537785911	TraesCS1D03G0934400.1	1D	88.33	437	741	470219991	470221369
1950	AET1D6G0087900.1	HC	1D	88012810	88013037	228	TraesCS1D03G0225300.1	1D	100	228	228	84896063	84896290
1951	AET1D6G0088000.1	HC	1D	88016465	88018039	1575	TraesCS1D03G0225400.1	1D	99.81	1575	1575	84899718	84901292	TraesCS1D03G0227800LC.1	1D	94.513	729	732	86868214	86868945	TraesCS1D03G0227900LC.1	1D	95.644	528	678	86868970	86869647
1952	AET1D6G0107700LC.1	LC	1D	88037808	88038134	327	TraesCS4D03G0804700LC.1	4D	95.016	321	819	500638272	500639090	TraesCS7D03G1171600LC.1	7D	94.704	321	393	605013790	605014182	TraesCS6D03G0502800LC.1	6D	93.558	326	1761	305154216	305155976
1953	AET1D6G0107800LC.1	LC	1D	88074160	88074519	360	TraesCS1D03G0225500LC.1	1D	99.167	360	360	84957428	84957787
1954	AET1D6G0107900LC.1	LC	1D	88112209	88112895	687	TraesCS2D03G0587300.1	2D	93.285	685	720	309160965	309163786	TraesCS2D03G0561500LC.1	2D	94.362	603	609	289921265	289921873	TraesCS1D03G0400600LC.1	1D	94.186	602	609	218352705	218353313
1955	AET1D6G0108000LC.1	LC	1D	88599691	88600398	708	TraesCS1D03G0226000LC.1	1D	99.859	708	708	85461037	85461744	TraesCS4D03G0604400LC.1	4D	79.81	525	807	419866465	419867354	TraesCS3D03G0942700LC.1	3D	82.768	383	444	543633976	543634419
1956	AET1D6G0108100LC.1	LC	1D	88612393	88612704	312	TraesCS1D03G0226600LC.1	1D	100	312	312	85473731	85474042
1957	AET1D6G0108200LC.1	LC	1D	88614309	88614722	414	TraesCS1D03G0226900LC.1	1D	99.758	414	414	85475646	85476059	TraesCS1D03G0227700LC.1	1D	97.5	40	1815	86296105	86298707
1958	AET1D6G0108300LC.1	LC	1D	88625348	88625635	198	TraesCS1D03G0227100LC.1	1D	99.495	198	198	85486709	85486996
1959	AET1D6G0088100.1	HC	1D	89382678	89383826	1062	TraesCS1D03G0227200.1	1D	99.718	1062	1062	86204558	86205706	TraesCS4D03G0392700LC.1	4D	83.55	693	2097	257750061	257752605
1960	AET1D6G0108400LC.1	LC	1D	89455196	89455556	252	TraesCS1D03G0227600LC.1	1D	88.636	176	417	86274148	86306633	TraesCS5D03G0203300.1	5D	85.946	185	477	88228884	88229885	TraesCS3D03G0962700LC.1	3D	79.927	274	297	549982666	549983051
1961	AET1D6G0108500LC.1	LC	1D	89482150	89482452	303	TraesCS3D03G0526900LC.1	3D	95.017	301	888	302858639	302859526	TraesCS4D03G0443100LC.1	4D	95.39	282	432	310284489	310284920	TraesCS2D03G0751500LC.1	2D	93.333	300	1851	422402511	422404361
1962	AET1D6G0108600LC.1	LC	1D	89482569	89483048	480	TraesCS4D03G0443200LC.1	4D	93.971	481	654	310284927	310285580	TraesCS1D03G0244000LC.1	1D	94.13	477	1572	96119849	96121420	TraesCS2D03G0751500LC.1	2D	93.763	481	1851	422402511	422404361
1963	AET1D6G0108700LC.1	LC	1D	89483058	89483414	357	TraesCS1D03G0244000LC.1	1D	95.429	350	1572	96119849	96121420	TraesCS2D03G0751500LC.1	2D	94.366	355	1851	422402511	422404361	TraesCS1D03G0431000LC.1	1D	92.635	353	1596	241556822	241558712
1964	AET1D6G0108800LC.1	LC	1D	89483433	89484413	981	TraesCS3D03G0527100LC.1	3D	92.764	843	999	302860351	302861349	TraesCS7D03G0613900LC.1	7D	94.216	657	660	262712166	262712825	TraesCS5D03G0437100LC.1	5D	92.143	560	570	286744165	286744734
1965	AET1D6G0108900LC.1	LC	1D	89948925	89949593	669	TraesCS5D03G0363100LC.1	5D	97.16	669	2142	234545991	234548132	TraesCS6D03G0415000LC.1	6D	97.347	603	666	211328506	211329171	TraesCS4D03G0816500LC.1	4D	94.021	669	1341	503891064	503892404
1966	AET1D6G0109000LC.1	LC	1D	89981801	89982178	378	TraesCS1D03G0225400.1	1D	90.741	378	1575	84899718	84901292	TraesCS1D03G0199500.1	1D	79.365	252	2850	73785052	73793501	TraesCS1D03G0227800LC.1	1D	100	89	732	86868214	86868945
1967	AET1D6G0109100LC.1	LC	1D	89982846	89983523	678	TraesCS1D03G0227900LC.1	1D	100	678	678	86868970	86869647	TraesCS1D03G0225400.1	1D	95.455	528	1575	84899718	84901292
1968	AET1D6G0088200.1	HC	1D	90008484	90009660	1092	TraesCS1D03G0228000.1	1D	99.817	1092	1308	86896160	86897794	TraesCS4D03G0597600LC.1	4D	86.471	850	837	418100160	418102029
1969	AET1D6G0088300.1	HC	1D	90013561	90017790	2511	TraesCS1D03G0228100.2	1D	99.053	2535	2535	86901161	86905817
1970	AET1D6G0088400.1	HC	1D	90109108	90113758	3270	TraesCS1D03G0228400.1	1D	99.939	3270	3270	86996415	87001296
1971	AET1D6G0088500.1	HC	1D	90113924	90115806	1440	TraesCS1D03G0228500.1	1D	99.451	729	1518	87001458	87003352	TraesCS2D03G0111000.1	2D	86.128	656	1509	24433444	24439629	TraesCS6D03G0406300.1	6D	85.689	573	1605	199334215	199341603
1972	AET1D6G0109200LC.1	LC	1D	90161408	90161944	537	TraesCS1D03G0639300LC.1	1D	92.565	538	1779	363447311	363449089	TraesCS5D03G0858700LC.1	5D	92.379	538	1779	455433625	455435403	TraesCS6D03G0296900LC.1	6D	92.193	538	1779	121962111	121963889
1973	AET1D6G0109300LC.1	LC	1D	90191210	90192136	927	TraesCS1D03G0228800LC.1	1D	100	474	474	87079084	87079557	TraesCS1D03G0228900LC.1	1D	100	353	450	87079286	87079735	TraesCS5D03G1176700.1	5D	80.999	821	1401	555138413	555140271
1974	AET1D6G0088600.1	HC	1D	90203725	90204513	789	TraesCS1D03G0229000.1	1D	99.873	789	789	87090662	87091450	TraesCS1D03G0229100.1	1D	100	167	201	87091284	87091484	TraesCS2D03G0248100.1	2D	100	28	606	69888236	69888841
1975	AET1D6G0109400LC.1	LC	1D	90231057	90231293	237	TraesCS1D03G0229200LC.1	1D	98.312	237	651	87117740	87118392	TraesCS5D03G1210100LC.1	5D	93.277	238	543	562598047	562598589	TraesCS6D03G0561800LC.1	6D	92.857	238	543	343328794	343329336
1976	AET1D6G0109500LC.1	LC	1D	90295966	90296431	387	TraesCS1D03G0229400LC.1	1D	99.483	387	387	87182670	87183135	TraesCS7D03G1265100LC.1	7D	95.42	393	393	632565671	632566142	TraesCS2D03G0713400LC.1	2D	94.057	387	375	399405361	399405814
1977	AET1D6G0109600LC.1	LC	1D	90498358	90498660	303	TraesCS4D03G0804700LC.1	4D	95.96	297	819	500638272	500639090	TraesCS5D03G0367900LC.1	5D	94.613	297	519	236615618	236616136	TraesCS7D03G1171600LC.1	7D	94.276	297	393	605013790	605014182
1978	AET1D6G0088700.1	HC	1D	90780650	90788560	3129	TraesCS1D03G0229700.1	1D	100	3129	3129	87672392	87681160
1979	AET1D6G0088800.1	HC	1D	90847140	90851039	534	TraesCS1D03G0230400.1	1D	93.715	541	699	87896169	87899027	TraesCS1D03G0230000.1	1D	90.037	542	1002	87784204	87786403	TraesCS1D03G0229800.1	1D	100	313	864	87739167	87743730
1980	AET1D6G0088900.1	HC	1D	90892601	90894801	1005	TraesCS1D03G0230000.1	1D	99.502	1005	1002	87784204	87786403	TraesCS1D03G0230400.1	1D	90.922	705	699	87896169	87899027	TraesCS1D03G0229800.1	1D	92.557	309	864	87739167	87743730
1981	AET1D6G0109700LC.1	LC	1D	90896314	90896868	555	TraesCS1D03G0230100.1	1D	100	555	1020	87787873	87788935	TraesCS1D03G0230500.1	1D	95.255	548	1092	87900687	87901969	TraesCS1D03G0230900.1	1D	94	550	1092	88064747	88066002
1982	AET1D6G0109800LC.1	LC	1D	90998088	90998573	486	TraesCS2D03G0596100LC.1	2D	99.586	483	3693	316586498	316590391	TraesCS6D03G0310200LC.1	6D	99.379	483	1029	129587607	129588747	TraesCS4D03G0229800LC.1	4D	99.379	483	1845	96905303	96907147
1983	AET1D6G0109900LC.1	LC	1D	90998769	90999815	1047	TraesCS1D03G0230200LC.1	1D	99.809	1047	1860	87889805	87891664	TraesCS7D03G0891500LC.1	7D	99.332	1048	3948	493205032	493209187	TraesCS5D03G1110600LC.1	5D	99.332	1048	3462	537039770	537043231
1984	AET1D6G0110000LC.1	LC	1D	91001073	91002084	576	TraesCS6D03G0151400LC.3	6D	98.785	576	1557	50624414	50626408	TraesCS7D03G0705200LC.1	7D	98.435	575	1299	372693518	372695252	TraesCS7D03G0891500LC.1	7D	99.815	540	3948	493205032	493209187
1985	AET1D6G0089000.1	HC	1D	91004413	91008032	1143	TraesCS1D03G0230000.1	1D	90.955	984	1002	87784204	87786403	TraesCS1D03G0230400.1	1D	99.857	699	699	87896169	87899027	TraesCS1D03G0229800.1	1D	93.06	317	864	87739167	87743730
1986	AET1D6G0089100.1	HC	1D	91008859	91009950	1092	TraesCS1D03G0230500.1	1D	100	1092	1092	87900687	87901969	TraesCS1D03G0230100.1	1D	96.644	1013	1020	87787873	87788935	TraesCS1D03G0230900.1	1D	94.414	1092	1092	88064747	88066002
1987	AET1D6G0089200.1	HC	1D	91058042	91058968	927	TraesCS1D03G0230600.1	1D	100	927	927	87949586	87950946	TraesCS1D03G0230800.1	1D	96.764	927	927	88048500	88049426	TraesCS1D03G0230700LC.1	1D	96.764	927	1065	88048374	88049438
1988	AET1D6G0089300.1	HC	1D	91129913	91130839	927	TraesCS1D03G0230800.1	1D	99.892	927	927	88048500	88049426	TraesCS1D03G0230700LC.1	1D	99.892	927	1065	88048374	88049438	TraesCS1D03G0230600.1	1D	96.656	927	927	87949586	87950946
1989	AET1D6G0089400.1	HC	1D	91133729	91134820	1092	TraesCS1D03G0230900.1	1D	99.908	1092	1092	88064747	88066002	TraesCS1D03G0230500.1	1D	94.505	1092	1092	87900687	87901969	TraesCS1D03G0230100.1	1D	94.286	1015	1020	87787873	87788935
1990	AET1D6G0089500.1	HC	1D	91419353	91421170	1467	TraesCS1D03G0231000.1	1D	100	1329	1461	88351417	88354178	TraesCS7D03G0774200.1	7D	80.22	91	948	417721566	417722513
1991	AET1D6G0089600.1	HC	1D	91426195	91431493	2241	TraesCS1D03G0231100.2	1D	100	2241	2241	88358876	88364919	TraesCS1D03G0231200.4	1D	84.17	2230	2235	88367975	88374992	TraesCS3D03G0073200.1	3D	72.002	2268	2229	15432135	15436741
1992	AET1D6G0089700.1	HC	1D	91435110	91441585	2235	TraesCS1D03G0231200.4	1D	100	2235	2235	88367975	88374992	TraesCS1D03G0231100.2	1D	84.17	2230	2241	88358876	88364919	TraesCS5D03G0274000LC.1	5D	81.019	216	450	137103490	137105476
1993	AET1D6G0110100LC.1	LC	1D	91729875	91730090	216	TraesCS7D03G1171600LC.1	7D	94.258	209	393	605013790	605014182	TraesCS4D03G0804700LC.1	4D	94.258	209	819	500638272	500639090	TraesCS6D03G0502800LC.1	6D	93.81	210	1761	305154216	305155976
1994	AET1D6G0110200LC.1	LC	1D	91740524	91741040	519	TraesCS1D03G0231700LC.1	1D	99.802	506	609	88686029	88686637	TraesCS6D03G0866200LC.1	6D	98.073	519	693	480486461	480499856	TraesCS2D03G0429100LC.1	2D	97.881	519	4305	159505706	159510010
1995	AET1D6G0110300LC.1	LC	1D	91742908	91743487	582	TraesCS2D03G0651800LC.1	2D	98.969	582	1581	355771551	355773131	TraesCS2D03G0429100LC.1	2D	98.969	582	4305	159505706	159510010	TraesCS6D03G0487300LC.1	6D	98.797	582	2511	294900246	294902756
1996	AET1D6G0110400LC.1	LC	1D	91806523	91806738	216	TraesCS4D03G0804700LC.1	4D	94.286	210	819	500638272	500639090	TraesCS1D03G0658100LC.1	1D	93.365	211	375	372084289	372084663	TraesCS5D03G0367900LC.1	5D	92.558	215	519	236615618	236616136
1997	AET1D6G0089800.1	HC	1D	91868302	91873554	1461	TraesCS1D03G0231800.1	1D	99.932	1461	1461	88814750	88820507
1998	AET1D6G0089900.1	HC	1D	92157021	92167902	1566	TraesCS1D03G0232000.1	1D	100	1566	1686	89096693	89108516
[truncated: 66,387 more rows]

## Sheet: Readme 
	Putative orthologous/paralogous gene relationships between each of the 68,383 Aet v6.0 genes was assessed using Aet v6.0 as a query in BLAST searches against the CS IWGSC RefSeq v2.1 D-subgenome gene set. Top three CS target gene hits were recorded. Their locations in Aet v6.0 pseudomolecule registry and D-subgenome pseudomolecule registry were recorded. Also recorded was percent sequence identit…
	Paralogous genes or no genes detected by BLAST in the CS D subgenome
	Orthologous target genes in the same ascending order in Aet v6.0 and CS pseudomolecules
	Orthologous target genes in an inverted order in Aet v6.0 and CS pseudomolecules
	Orthologous target genes in an inverted order in Aet v6.0 and CS pseudomolecules
	Duplicated genes in v6.0 for which orthology could not be unequivocally determined
	Three or more collinear target CS genes in different locations within homologous pseudomolecules
	Three or more collinear target CS genes in different locations within homologous pseudomolecules
	Three or more collinear target CS genes in different locations within homologous pseudomolecules
	Three or more collinear target CS genes in different locations in nonhomologous pseudomolecules
